# Supplementary material for: Assembly-free discovery of human novel sequences using long reads
Source: DNA Res. 2022 Oct 29;29(6):dsac039. doi: 10.1093/dnares/dsac039 (PMC9700288; doi:10.1093/dnares/dsac039)
Supplement: dsac039_suppl_Supplementary_Tables_S7-S8 [file dsac039_suppl_supplementary_tables_s7-s8.xlsx]

## Sheet: TableS7
common sequences shared with ≥ 6 samples	common sequences shared with ≥ 5 samples	common sequences shared with ≥ 4 samples	Individual-specific sequences
BPTF	AIRE	AIRE	AHR:ARNT
VDR	ALX1	ALX1	AIRE
HNF4A,HNF4G	ATF1	AR	ALX1
CEBP1,CREM	BACH1	ARID5B	ALX4
TAL1:TCF4	BPTF	ARNT	AR
SMAD4	CACCC-binding_factor	ATF1	ARID5B
NR2F1,NR2F2	CDX1,CDX2,CDX4	ATF3	ARNT
CRX	CEBP1,CREM	BACH1	ATF1
PAX2	CEBPA	BPTF	ATF3
FOXJ2	CEBPB	CACCC-binding_factor	ATF4
FOXO1	CEBPG	CDX1,CDX2,CDX4	BACH1
IRF1,IRF2,IRF3,IRF4,IRF5,IRF6,IRF7,IRF8	CRX	CEBP1,CREM	BHLHE40,BHLHE41,STRA13
FOXO4	CUX1	CEBPA	BPTF
NFE2L2,NFE2L2:MAFK	E2F1	CEBPB	CACCC-binding_factor
RREB1	EGR1	CEBPG	CDX1,CDX2,CDX4
CEBPB	EGR1,EGR2,EGR3,EGR4	CRX	CEBP1,CREM
MEIS1:HOXA9	ELF2	CUX1	CEBPA
MZF1	EP300	E2F1	CEBPB
FOS,JUN,FOSB,FOSL1,JUNB,JUND	ESR1	EGR1	CEBPG
ALX1	ESRRA	EGR1,EGR2,EGR3,EGR4	CREB1
EGR1	ETS1	ELF2	CRX
MEF2A	ETS2	EP300	CUX1
ETS1	FOS,JUN,FOSB,FOSL1,JUNB,JUND	EPAS1	DDIT3:CEBPA
NR2F2	FOXA1,FOXA2,FOXA3	ESR1	E2F1
HNF1A	FOXC1	ESRRA	E2F1,TFDP1,E2F3,E2F4,E2F1:TFDP1,E2F7
FOXA1,FOXA2,FOXA3	FOXD1	ETS1	EGR1
NF1	FOXD3,FOXF1,FOXF2,FOXH1,FOXJ1	ETS2	EGR1,EGR2,EGR3,EGR4
TOPORS	FOXF2	FOS,JUN,FOSB,FOSL1,JUNB,JUND	EGR2
E2F1	FOXJ1	FOXA1,FOXA2,FOXA3	ELF2
CDX1,CDX2,CDX4	FOXJ2	FOXC1	ELK1
POU3F2	FOXL1	FOXD1	EP300
NR3C1	FOXO1	FOXD3,FOXF1,FOXF2,FOXH1,FOXJ1	EPAS1
NR2F1,HNF4A	FOXO3,FOXO3B	FOXF2	ESR1
ESRRA	FOXO4	FOXI1	ESRRA
FOXF2	FOXP3	FOXJ1	ETS1
TCF3	GATA1	FOXJ2	ETS2
EGR1,EGR2,EGR3,EGR4	HNF1A	FOXL1	FOS,JUN,FOSB,FOSL1,FOSL2,JUNB,JUND
SP1	HNF4A	FOXO1	FOS,JUN,FOSB,FOSL1,JUNB,JUND
SP3	HNF4A,HNF4G	FOXO3,FOXO3B	FOXA1,FOXA2,FOXA3
REST	IRF1	FOXO4	FOXC1
FOXD1	IRF1,IRF2,IRF3,IRF4,IRF5,IRF6,IRF7,IRF8	FOXP3	FOXD1
PAX5	IRF7	GATA1	FOXD3,FOXF1,FOXF2,FOXH1,FOXJ1
TFAP2A,TFAP2B,TFAP2C	IRF9	HIVEP2,RFX1	FOXF2
PAX6	MAX	HNF1A	FOXI1
NR6A1	MEF2A	HNF4A	FOXJ1
FOXL1	MEIS1:HOXA9	HNF4A,HNF4G	FOXJ2
PATZ1	MYC:MAX	HSF1	FOXL1
FOXO3,FOXO3B	MYOG,NF1	IRF1	FOXO1
EP300	MZF1	IRF1,IRF2,IRF3,IRF4,IRF5,IRF6,IRF7,IRF8	FOXO3,FOXO3B
ZEB1	NF1	IRF7	FOXO4
PBX1	NFE2L1:MAFG	IRF9	FOXP3
POU1F1	NFE2L2,NFE2L2:MAFK	MAX	GATA1
IRF1	NFKB1	MEF2A	HAND1:TCF3
IRF7	NR1I3,NR1I3:RXRA,NR1I4:RXRA,NR2F1,NR2F2,NR1H3,NR1H3:RXRA,NR1H2,NR1H2:RXRA,NR1I2,NR1I2:RXRA,RARA,RARA:RXRA,RARA:RXRG,RARB,RARG,RXRA,RXRB	MEIS1:HOXA9	HIVEP2,RFX1
STAT1	NR2F1,HNF4A	MYC:MAX	HNF1A
TFAP4	NR2F1,NR2F2	MYOG,NF1	HNF1A,HNF1B
PPARG	NR2F2	MZF1	HNF4A
ATF1	NR3C1	NF1	HNF4A,HNF4G
IRF9	NR6A1	NFE2L1:MAFG	HSF1
SP1,SP2,SP3,SP4	PATZ1	NFE2L2,NFE2L2:MAFK	IRF1
HNF4A	PAX2	NFIA	IRF1,IRF2,IRF3,IRF4,IRF5,IRF6,IRF7,IRF8
RFX1	PAX5	NFKB1	IRF7
TCF3,MYOD1,MYOG,MYF6	PAX6	NFYA,NFYB	IRF9
TFCP2	PBX1	NFYA,NFYB,NFYC	M00539
NR1I3,NR1I3:RXRA,NR1I4:RXRA,NR2F1,NR2F2,NR1H3,NR1H3:RXRA,NR1H2,NR1H2:RXRA,NR1I2,NR1I2:RXRA,RARA,RARA:RXRA,RARA:RXRG,RARB,RARG,RXRA,RXRB	PGR	NR1I3,NR1I3:RXRA,NR1I4:RXRA,NR2F1,NR2F2,NR1H3,NR1H3:RXRA,NR1H2,NR1H2:RXRA,NR1I2,NR1I2:RXRA,RARA,RARA:RXRA,RARA:RXRG,RARB,RARG,RXRA,RXRB	MAX
FOXC1	POU1F1	NR2F1,HNF4A	MEF2A
AIRE	POU2F1	NR2F1,NR2F2	MEIS1
PPARA,HNF4A,HNF4G,NR2F1,NR2F2,RARA,PPARA:RXRA,PPARG:RXRA,RARA:RXRA	POU2F1,POU2F2	NR2F2	MEIS1:HOXA9
BACH1	POU3F2	NR3C1	MTF1
PPARA,PPARD,PPARG,PPARA:RXRA,PPARG:RXRA	PPARA,HNF4A,HNF4G,NR2F1,NR2F2,RARA,PPARA:RXRA,PPARG:RXRA,RARA:RXRA	NR6A1	MYC:MAX
POU2F1	PPARA,PPARD,PPARG,PPARA:RXRA,PPARG:RXRA	PATZ1	MYOG,NF1
	PPARA:RXRA	PAX2	MZF1
	PPARG	PAX5	NF1
	REST	PAX6	NFE2L1
	RFX1	PAX8	NFE2L1:MAFG
	RREB1	PBX1	NFE2L2,NFE2L2:MAFK
	SMAD4	PGR	NFIA
	SOX9	POU1F1	NFKB1
	SP1	POU2F1	NFKB1,NFKB2,RELA
	SP1,SP2,SP3,SP4	POU2F1,POU2F2	NFYA,NFYB
	SP3	POU3F2	NFYA,NFYB,NFYC
	STAT1	PPARA,HNF4A,HNF4G,NR2F1,NR2F2,RARA,PPARA:RXRA,PPARG:RXRA,RARA:RXRA	NKX6-1
	STAT1,STAT2,STAT3,STAT4,STAT5A,STAT5B,STAT6	PPARA,PPARD,PPARG,PPARA:RXRA,PPARG:RXRA	NR1H3,NR1H2,NR1H3:NR1H2
	STAT3	PPARA:RXRA	NR1H3:RXRA,NR1H2:RXRA
	STAT5B	PPARG	NR1H4,NR1H4:RXRA
	TAL1:TCF3	REST	NR1I3,NR1I3:RXRA,NR1I4:RXRA,NR1I2,NR1I2:RXRA,NR1I2:RXRB,RXRA,RXRB,NR1I2:RXRA,VDR
	TAL1:TCF4	RFX1	NR1I3,NR1I3:RXRA,NR1I4:RXRA,NR2F1,NR2F2,NR1H3,NR1H3:RXRA,NR1H2,NR1H2:RXRA,NR1I2,NR1I2:RXRA,RARA,RARA:RXRA,RARA:RXRG,RARB,RARG,RXRA,RXRB
	tax,CREB1	RREB1	NR2F1,HNF4A
	TCF3	RUNX1,RUNX3,RUNX2,CBFB	NR2F1,NR2F2
	TCF3,MYOD1,MYOG,MYF6	SMAD4	NR2F2
	TFAP2A,TFAP2B,TFAP2C	SOX9	NR3C1
	TFAP4	SP1	NR6A1
	TFCP2	SP1,SP2,SP3,SP4	PATZ1
	TOPORS	SP3	PAX1
	USF1	SRF	PAX2
	VDR	STAT1	PAX3
	YY1	STAT1,STAT2,STAT3,STAT4,STAT5A,STAT5B,STAT6	PAX5
	ZEB1	STAT3	PAX6
		STAT5B	PAX8
		TAL1:TCF3	PBX1
		TAL1:TCF4	PGR
		tax,CREB1	POU1F1
		TCF3	POU2F1
		TCF3,MYOD1,MYOG,MYF6	POU2F1,POU2F2
		TFAP2A,TFAP2B,TFAP2C	POU3F1
		TFAP4	POU3F2
		TFCP2	PPARA,HNF4A,HNF4G,NR2F1,NR2F2,RARA,PPARA:RXRA,PPARG:RXRA,RARA:RXRA
		TOPORS	PPARA,PPARD,PPARG,PPARA:RXRA,PPARG:RXRA
		USF1	PPARA:RXRA
		USF1,USF2,USF1:USF2	PPARG
		VDR	REST
		XBP1	RFX1
		YY1	RFX1,RFX5:RFXAP:RFXANK
		ZEB1	RORA
			RREB1
			RUNX1,RUNX2,RUNX3
			RUNX1,RUNX3,RUNX2,CBFB
			SMAD4
			SOX9
			SP1
			SP1,SP2,SP3,SP4
			SP3
			SRF
			STAT1
			STAT1,STAT2,STAT3,STAT4,STAT5A,STAT5B,STAT6
			STAT3
			STAT5A
			STAT5B
			TAL1:TCF3
			TAL1:TCF4
			TATA,TBP
			tax,CREB1
			TCF3
			TCF3,MYOD1,MYOG,MYF6
			TFAP2A,TFAP2B,TFAP2C
			TFAP4
			TFCP2
			TOPORS
			TP53
			USF1
			USF1,USF2,USF1:USF2
			VDR
			VSX2
			XBP1
			YY1
			ZBTB6
			ZEB1

## Sheet: TableS8
Pos	Type	Sample	Centromere	Telomere	Gene	gene type	Repeat_type
chr4:54788862-54790038	BEP	HG006,	TRUE	FALSE			Satellite,
chr6:32880302-32883878	BEP	HG005,HG006,HG007,	FALSE	FALSE			LINE,Retroposon,
chr17:1199444-1199457	BEP	HG002,HG003,HG004,HG006,	FALSE	FALSE
chr12:126840171-126842255	BEP	HG002,HG006,HG007,	FALSE	FALSE			Microsatellite,
chr5:179552876-179552877	BEP	HG003,HG005,HG006,	FALSE	FALSE			SINE,
chr15:95421478-95423216	BEP	HG002,HG003,HG004,HG005,HG006,HG007,	FALSE	FALSE	LINC00923,	lncRNA,	LINE,
chr3:13101055-13101437	BEP	HG002,HG003,HG004,HG005,HG006,HG007,	FALSE	FALSE	IQSEC1,	protein_coding,	LINE,
chr5:181215010-181215135	BEP	HG002,HG003,HG004,HG005,HG006,HG007,	FALSE	FALSE			LINE,
chrX:152885378-153244696	BEP	HG004,HG005,HG007,	FALSE	FALSE	F8,	protein_coding,	LTR,SINE,
chr8:12876702-12877786	BEP	HG003,	FALSE	FALSE			SINE,
chr3:80069727-80069926	BEP	HG002,HG004,HG005,HG006,HG007,	FALSE	FALSE			Microsatellite,
chr12:125417971-125419293	BEP	HG002,HG003,HG004,HG005,HG006,HG007,	FALSE	FALSE	TMEM132B,	protein_coding,	Microsatellite,
chr6:168458626-168458807	BEP	HG002,HG003,HG004,HG005,HG006,HG007,	FALSE	FALSE	Z94721.2,CEP43,	lncRNA,protein_coding,	Microsatellite,LINE,
chr17:48390116-48392089	BEP	HG002,HG003,HG004,HG005,HG006,HG007,	FALSE	FALSE	NPEPPS,	protein_coding,	SINE,
chr12:12459333-12463159	BEP	HG005,HG006,	FALSE	FALSE			LINE,
chr7:145519601-145519609	BEP	HG002,HG003,HG004,HG005,HG006,HG007,	FALSE	FALSE	OR2A1-AS1,AC074386.1,ARHGEF35-AS1,	lncRNA,
chr13:113306442-113307453	BEP	HG002,HG003,	FALSE	FALSE	MSTRG.1635,	protein_coding,
chr22:33844706-33844771	BEP	HG002,HG004,HG005,HG006,HG007,	FALSE	FALSE	LARGE1,	protein_coding,	SINE,
chr19:29837758-29841487	BEP	HG002,HG003,HG004,HG005,HG006,HG007,	FALSE	FALSE			Satellite,
chr7:144009614-144009873	BEP	HG002,HG003,HG005,HG006,HG007,	FALSE	FALSE			LINE,
chr6:161368071-161371455	BEP	HG005,HG007,	FALSE	FALSE	SLC22A1,	protein_coding,
chr3:27491088-27491173	BEP	HG002,HG004,	FALSE	FALSE
chr1:54510522-54510534	BEP	HG003,HG004,HG005,HG006,HG007,	FALSE	FALSE	ACOT11,	protein_coding,	LTR,
chr5:87302450-87302455	BEP	HG002,HG003,HG004,HG005,HG006,HG007,	FALSE	FALSE			LINE,
chr14:23456833-23459734	BEP	HG002,HG003,HG005,HG006,HG007,	FALSE	FALSE	AL133166.1,AL135878.1,	lncRNA,	LINE,
chr16:10919996-10920127	BEP	HG002,HG007,	FALSE	FALSE	CIITA,AC133065.1,	protein_coding,lncRNA,	LINE,
chr1:184804074-184804135	BEP	HG002,HG003,HG004,HG005,HG006,HG007,	FALSE	FALSE
chr2:10984652-10986356	BEP	HG002,HG003,HG004,HG005,HG006,	FALSE	FALSE
chr6:12300187-12300854	BEP	HG002,HG004,HG005,HG006,	FALSE	FALSE
chr14:28746624-28751278	BEP	HG002,HG004,HG005,HG006,HG007,	FALSE	FALSE			SINE,
chr8:137267792-137267795	BEP	HG002,HG006,	FALSE	FALSE	LINC02055,	lncRNA,	SINE,
chr9:28200373-28202972	BEP	HG002,HG003,HG004,HG006,	FALSE	FALSE	LINGO2,	protein_coding,	Microsatellite,
chr8:1667476-1667481	BEP	HG002,HG003,HG004,HG005,HG006,HG007,	FALSE	FALSE	ARHGEF10,KBTBD11-OT1,	protein_coding,
chr8:64974397-64974626	BEP	HG002,HG003,HG004,HG005,HG006,	FALSE	FALSE
chr4:95975308-95976388	BEP	HG005,HG007,	FALSE	FALSE	GRID2,	protein_coding,	LINE,
chr6:34556106-34556163	BEP	HG002,HG003,HG004,	FALSE	FALSE
chr21:6857995-6859971	BEP	HG002,HG004,	FALSE	FALSE			Satellite,
chr17:84121342-84123565	BEP	HG002,HG004,HG005,HG007,	FALSE	FALSE
chr19:3308924-3310233	BEP	HG002,HG005,	FALSE	FALSE	NFIC,	protein_coding,	Microsatellite,
chr21:43417266-43417337	BEP	HG005,HG006,HG007,	FALSE	FALSE
chr11:86535700-86535702	BEP	HG002,HG003,HG004,HG006,HG007,	FALSE	FALSE	ME3,AP001831.1,	protein_coding,lncRNA,
chr2:88192322-88193610	BEP	HG003,HG004,HG005,HG006,HG007,	FALSE	FALSE	THNSL2,	protein_coding,	Microsatellite,
chr4:100121432-100121447	BEP	HG002,HG004,HG005,HG006,HG007,	FALSE	FALSE	LINC02267,	lncRNA,
chrX:45900970-45904425	BEP	HG005,HG006,HG007,	FALSE	FALSE	KRBOX4,	protein_coding,	LTR,LINE,
chr12:130820612-130821403	BEP	HG002,HG003,	FALSE	FALSE
chrX:45336158-45337249	BEP	HG002,HG003,HG004,HG005,HG006,HG007,	FALSE	FALSE			Microsatellite,LINE,
chr15:354477-356475	BEP	HG003,	FALSE	FALSE			Satellite,
chr18:43924933-43925093	BEP	HG004,HG005,HG006,HG007,	FALSE	FALSE			LINE,
chr7:8270906-8271002	BEP	HG002,HG003,HG004,HG005,HG006,HG007,	FALSE	FALSE	ICA1,	protein_coding,	Microsatellite,
chr22:6349013-6352130	BEP	HG002,HG003,HG004,HG006,	FALSE	FALSE			Microsatellite,
chr3:6603256-6603327	BEP	HG002,HG003,HG005,HG006,HG007,	FALSE	FALSE	AC069277.1,	lncRNA,	LINE,
chr13:99270471-99272529	BEP	HG002,HG003,HG004,HG005,HG007,	FALSE	FALSE	PCCA-DT,	lncRNA,	Microsatellite,LTR,
chr2:54334529-54334532	BEP	HG002,HG005,HG006,HG007,	FALSE	FALSE	C2orf73,	protein_coding,
chr6:3012978-3013061	BEP	HG002,HG004,HG005,HG006,HG007,	FALSE	FALSE	AL031963.1,BPHL,	lncRNA,protein_coding,
chr13:113011487-113011712	BEP	HG002,HG003,HG004,HG005,	FALSE	FALSE	TMEM255B,	protein_coding,	Microsatellite,
chr15:79062523-79062753	BEP	HG005,HG006,	FALSE	FALSE	IL16,	protein_coding,	SINE,
chr22:17223617-17223721	BEP	HG002,HG005,HG007,	FALSE	FALSE
chr15:81741047-81741067	BEP	HG002,HG003,HG004,HG005,HG007,	FALSE	FALSE	ADAMTSL3,	protein_coding,
chr8:122046683-122046810	BEP	HG004,	FALSE	FALSE	AC068413.1,	lncRNA,
chr2:129600184-129600185	BEP	HG002,HG003,HG004,HG005,HG006,HG007,	FALSE	FALSE			LTR,
chr8:131965718-131965721	BEP	HG002,HG003,HG004,HG005,HG006,HG007,	FALSE	FALSE	ADCY8,	protein_coding,
chr6:95699009-95699197	BEP	HG005,HG006,HG007,	FALSE	FALSE			LINE,
chr2:239360688-239360786	BEP	HG002,HG003,HG004,HG005,HG006,HG007,	FALSE	FALSE	TWIST2,	protein_coding,	Microsatellite,LINE,
chr4:193345940-193348594	BEP	HG002,HG004,	FALSE	FALSE	AF146191.1,	processed_pseudogene,	Microsatellite,
chr6:691527-692808	BEP	HG002,HG004,HG007,	FALSE	FALSE			Unknown,
chr12:111519043-111519132	BEP	HG002,HG004,HG005,HG006,	FALSE	FALSE	ATXN2,	protein_coding,	LINE,
chr8:43920530-43926950	BEP	HG002,HG004,	FALSE	FALSE			Satellite,
chr19:40933596-40933683	BEP	HG002,HG004,	FALSE	FALSE	SIPA1L3,	protein_coding,	LINE,
chr6:167656641-167656842	BEP	HG002,HG007,	FALSE	FALSE			DNA,
chr20:65785535-65785755	BEP	HG002,HG004,HG005,HG006,	FALSE	FALSE	ZNF512B,	protein_coding,	Microsatellite,
chr12:430537-434324	BEP	HG003,	FALSE	FALSE	CCDC77,	protein_coding,	LINE,
chr13:113306005-113307447	BEP	HG002,HG003,	FALSE	FALSE	MSTRG.1635,	protein_coding,
chr21:43688305-43688369	BEP	HG004,HG007,	FALSE	FALSE
chr4:90941080-90942789	BEP	HG002,HG003,HG004,HG005,HG006,HG007,	FALSE	FALSE	AC093895.1,DSPP,	lncRNA,protein_coding,
chr15:17720734-17722753	BEP	HG002,HG003,HG005,HG006,HG007,	FALSE	FALSE			Satellite,LINE,
chr9:15136567-15138353	BEP	HG002,HG003,HG004,HG005,HG006,HG007,	FALSE	FALSE	CLCN3P1,	transcribed_unprocessed_pseudogene,	Microsatellite,
chr5:1539378-1543061	BEP	HG005,HG006,	FALSE	FALSE	AC026412.1,	transcribed_unprocessed_pseudogene,	Satellite,
chr22:38652195-38653589	BEP	HG003,HG005,HG006,	FALSE	FALSE	PLA2G6,	protein_coding,	Microsatellite,
chr8:86509545-86514863	BEP	HG002,HG003,HG004,HG006,	FALSE	FALSE	REXO1L10P,	processed_pseudogene,	LINE,
chrX:45904234-45904425	BEP	HG005,HG006,	FALSE	FALSE	KRBOX4,	protein_coding,	LTR,
chr5:19377634-19378172	BEP	HG003,HG005,HG006,HG007,	FALSE	FALSE
chr12:506978-508176	BEP	HG003,HG004,HG006,	FALSE	FALSE	B4GALNT3,	protein_coding,	Microsatellite,
chr16:1035982-1036049	BEP	HG004,HG007,	FALSE	FALSE			DNA,
chr2:242066471-242070073	BEP	HG005,HG006,	FALSE	FALSE	BOK,	protein_coding,
chr9:149769794-149772222	BEP	HG003,HG004,HG005,HG007,	FALSE	FALSE	PNPLA7,	protein_coding,
chr14:43221135-43221223	BEP	HG002,HG004,HG005,HG006,HG007,	FALSE	FALSE			SINE,
chr11:96276222-96276224	BEP	HG003,HG005,HG006,	FALSE	FALSE	MAML2,	protein_coding,	LTR,
chr2:114373621-114373622	BEP	HG005,HG006,HG007,	FALSE	FALSE	ACTR3,	protein_coding,
chr22:36194414-36197714	BEP	HG002,HG003,	FALSE	FALSE
chr12:125417767-125419070	BEP	HG002,HG003,HG005,HG006,	FALSE	FALSE	TMEM132B,	protein_coding,	Microsatellite,
chr11:12732878-12732880	BEP	HG003,HG004,HG005,HG006,HG007,	FALSE	FALSE	AC107881.1,	lncRNA,
chr5:683010-684145	BEP	HG002,HG003,HG004,HG005,HG006,HG007,	FALSE	FALSE	TPPP,	protein_coding,
chr10:5372133-5373873	BEP	HG004,HG005,	FALSE	FALSE	UCN3,	protein_coding,	LTR,Microsatellite,
chr4:123520379-123520386	BEP	HG002,HG004,HG005,HG006,	FALSE	FALSE	AC073475.1,	lncRNA,	LINE,
chr12:125417626-125419316	BEP	HG002,HG003,HG004,HG005,	FALSE	FALSE	TMEM132B,	protein_coding,	Microsatellite,
chr4:123249348-123249549	BEP	HG002,HG003,HG004,HG005,HG007,	FALSE	FALSE	LINC02502,AC097173.1,	lncRNA,transcribed_unprocessed_pseudogene,
chr6:115086751-115086985	BEP	HG002,HG003,HG004,HG005,HG006,HG007,	FALSE	FALSE			LINE,
chr14:64428429-64428628	BEP	HG002,HG003,HG004,HG005,HG006,HG007,	FALSE	FALSE	AL160191.1,	lncRNA,	LTR,LINE,
chr4:57410823-57411061	BEP	HG002,HG003,HG005,	FALSE	FALSE	AC058822.1,	protein_coding,	SINE,
chr5:107493638-107493639	BEP	HG002,HG004,HG005,HG006,	FALSE	FALSE	LINC01950,	lncRNA,
chr3:98449202-98449439	BEP	HG002,HG003,HG004,HG005,HG006,HG007,	FALSE	FALSE			LINE,
chr17:65006264-65006471	BEP	HG005,HG006,HG007,	FALSE	FALSE			SINE,
chr14:7611344-7612531	BEP	HG003,HG005,HG006,HG007,	FALSE	FALSE			Satellite,
chr10:26965370-26965806	BEP	HG002,HG004,	FALSE	FALSE	FAM238C,	transcribed_unprocessed_pseudogene,	SINE,
chr5:120564835-120565075	BEP	HG003,HG004,	FALSE	FALSE			LINE,
chr1:1761120-1763649	BEP	HG005,HG006,HG007,	FALSE	FALSE	MORN1,	protein_coding,	Microsatellite,
chr7:1172181-1175595	BEP	HG002,HG004,	FALSE	FALSE	C7orf50,	protein_coding,	Microsatellite,
chr16:8113696-8113868	BEP	HG003,HG004,HG005,HG006,HG007,	FALSE	FALSE	AC093515.1,	lncRNA,
chr13:113032633-113032773	BEP	HG002,HG004,HG005,HG007,	FALSE	FALSE	GAS6-AS1,MSTRG.1634,	lncRNA,protein_coding,
chr10:116454771-116454781	BEP	HG005,HG006,	FALSE	FALSE	ATRNL1,	protein_coding,	LINE,
chr4:20388317-20388570	BEP	HG002,HG004,HG006,	FALSE	FALSE	SLIT2,	protein_coding,	LINE,
chr6:146578401-146578595	BEP	HG005,HG006,HG007,	FALSE	FALSE	EPM2A,	protein_coding,
chr9:15136888-15138206	BEP	HG002,HG003,HG004,HG005,HG006,HG007,	FALSE	FALSE	CLCN3P1,	transcribed_unprocessed_pseudogene,	Microsatellite,
chr4:49705142-49706518	BEP	HG003,HG007,	TRUE	FALSE			Satellite,
chr18:57482289-57482348	BEP	HG002,HG006,HG007,	FALSE	FALSE			LTR,
chr11:7847995-7882286	BEP	HG005,HG006,HG007,	FALSE	FALSE	AC044810.3,AC044810.2,	lncRNA,	LINE,
chr1:3845729-3846497	BEP	HG002,HG004,HG005,HG006,HG007,	FALSE	FALSE
chr12:126840602-126842590	BEP	HG002,HG003,HG005,	FALSE	FALSE			Microsatellite,
chr5:180857289-180857466	BEP	HG002,HG005,HG006,	FALSE	FALSE	MSTRG.4740,	protein_coding,	LINE,
chr5:19377495-19378171	BEP	HG002,HG003,HG005,HG006,	FALSE	FALSE
chr16:35880218-35884717	BEP	HG002,HG003,HG005,HG006,	TRUE	FALSE			Satellite,LINE,
chr3:38088320-38090038	BEP	HG002,HG004,HG006,	FALSE	FALSE	DLEC1,	protein_coding,	Microsatellite,
chr1:30504370-30504414	BEP	HG002,HG003,HG005,HG006,HG007,	FALSE	FALSE			SINE,
chr14:4321536-4324031	BEP	HG002,HG003,HG007,	FALSE	FALSE			Satellite,
chr19:55472774-55472775	BEP	HG002,HG003,HG004,HG005,HG007,	FALSE	FALSE
chr1:108228257-108228274	BEP	HG003,HG004,HG005,HG006,HG007,	FALSE	FALSE	SLC25A24,	protein_coding,
chr1:305003-306273	BEP	HG004,HG005,HG006,	FALSE	FALSE	FAM41C,AL669831.5,	lncRNA,transcribed_unprocessed_pseudogene,	Microsatellite,
chr12:31074875-31074887	BEP	HG007,	FALSE	FALSE	AC024940.1,	transcribed_unprocessed_pseudogene,
chr16:29408688-94150317	BEP	HG002,HG003,HG004,HG006,	FALSE	FALSE	AC009093.8,AC009093.11,	transcribed_unprocessed_pseudogene,lncRNA,	SINE,
chr6:87130968-87130975	BEP	HG002,HG003,HG004,HG006,HG007,	FALSE	FALSE
chr3:100915915-100916091	BEP	HG002,HG005,HG007,	FALSE	FALSE
chr13:31181640-31181658	BEP	HG003,HG004,HG005,	FALSE	FALSE	FRY,	protein_coding,
chr8:56121417-56121588	BEP	HG002,HG004,HG005,HG007,	FALSE	FALSE	TMEM68,	protein_coding,	SINE,
chr7:77806885-78286128	BEP	HG002,HG003,HG005,HG006,	FALSE	FALSE	DTX2P1-UPK3BP1-PMS2P11,	lncRNA,	LTR,
chr19:827809-827832	BEP	HG002,HG003,HG004,HG007,	FALSE	FALSE	MED16,	protein_coding,	LINE,
chr12:126839845-126841900	BEP	HG002,HG003,HG005,HG006,HG007,	FALSE	FALSE			Microsatellite,
chr2:92262328-92262997	BEP	HG003,HG004,HG006,	FALSE	FALSE			Satellite,
chr5:1783934-1784041	BEP	HG002,HG003,HG006,	FALSE	FALSE
chr20:62718906-62719039	BEP	HG002,HG003,HG004,HG005,HG006,HG007,	FALSE	FALSE
chr3:194162941-194162949	BEP	HG002,HG003,HG004,HG007,	FALSE	FALSE	CCDC50,	protein_coding,
chr21:44187422-44188661	BEP	HG002,HG005,HG007,	FALSE	FALSE	PCBP3,	protein_coding,	Microsatellite,
chr8:50499524-50499561	BEP	HG002,HG004,HG005,HG007,	FALSE	FALSE	SNTG1,	protein_coding,	SINE,
chr14:1243448-1246653	BEP	HG005,HG007,	FALSE	FALSE			Satellite,
chr1:86474079-86476142	BEP	HG005,HG007,	FALSE	FALSE	CLCA3P,CLCA4-AS1,	transcribed_unprocessed_pseudogene,lncRNA,	LINE,
chr19:15832267-15835138	BEP	HG002,HG004,HG005,HG006,	FALSE	FALSE			LINE,
chr1:212736681-212736949	BEP	HG002,HG003,HG004,HG005,HG006,HG007,	FALSE	FALSE	AL592402.1,	lncRNA,
chr1:239643134-239643167	BEP	HG003,HG005,HG006,HG007,	FALSE	FALSE	FMN2,	protein_coding,
chr1:5125677-5126928	BEP	HG002,HG003,HG005,	FALSE	FALSE	AL365255.1,	lncRNA,	Microsatellite,LINE,
chr6:61068439-61070217	BEP	HG002,HG003,HG004,HG006,	FALSE	FALSE			Satellite,
chr14:29237262-29237270	BEP	HG004,HG005,HG006,HG007,	FALSE	FALSE
chr1:245942616-245942736	BEP	HG002,HG003,HG005,	FALSE	FALSE	LINC01743,AL356583.1,	lncRNA,unprocessed_pseudogene,	Satellite,
chr9:15136750-15138238	BEP	HG002,HG004,HG005,	FALSE	FALSE	CLCN3P1,	transcribed_unprocessed_pseudogene,	Microsatellite,
chr2:224908084-224911522	BEP	HG002,HG005,HG007,	FALSE	FALSE			LTR,LINE,
chr17:78540494-78540550	BEP	HG005,HG006,	FALSE	FALSE	AC021683.5,	lncRNA,	SINE,
chr19:15904766-15907167	BEP	HG003,HG004,HG005,	FALSE	FALSE	CYP4F24P,	unprocessed_pseudogene,
chr2:206707636-206707646	BEP	HG002,	FALSE	FALSE	GPR1-AS,	lncRNA,
chr22:21736172-21736340	BEP	HG002,HG003,HG004,HG006,	FALSE	FALSE			Satellite,
chr22:21536097-24736207	BEP	HG003,HG006,HG007,	FALSE	FALSE	SPECC1L,POM121L7P,SPECC1L-ADORA2A,	protein_coding,processed_pseudogene,
chr3:38088371-38090276	BEP	HG002,HG003,HG004,	FALSE	FALSE	DLEC1,	protein_coding,	Microsatellite,
chr16:90015895-90015952	BEP	HG005,HG007,	FALSE	FALSE	MLYCD,OSGIN1,	protein_coding,
chr6:93658552-93658712	BEP	HG003,HG005,HG006,	FALSE	FALSE
chr6:65442966-65448505	BEP	HG002,HG006,	FALSE	FALSE	EYS,	protein_coding,	Microsatellite,
chr11:70153481-70153574	BEP	HG002,HG003,HG004,HG005,HG006,	FALSE	FALSE	ANO1,AP000879.2,	protein_coding,lncRNA,
chr4:112102616-112102791	BEP	HG004,HG005,HG006,	FALSE	FALSE			SINE,
chr1:187099979-187099987	BEP	HG004,HG005,HG006,	FALSE	FALSE
chr8:4020670-4020683	BEP	HG002,HG003,	FALSE	FALSE	CSMD1,	protein_coding,
chr22:6729033-6732060	BEP	HG002,HG003,HG005,HG007,	FALSE	FALSE			Microsatellite,
chr20:13107338-13109552	BEP	HG002,HG003,HG004,	FALSE	FALSE	SPTLC3,	protein_coding,	LINE,
chr9:145976480-145976921	BEP	HG004,HG005,HG007,	FALSE	FALSE
chr10:4668750-4668761	BEP	HG002,HG004,	FALSE	FALSE	LINC00705,MANCR,	lncRNA,	LINE,
chr1:1761441-1763794	BEP	HG003,HG005,	FALSE	FALSE	MORN1,	protein_coding,	Microsatellite,
chr10:28075064-28075151	BEP	HG004,HG006,HG007,	FALSE	FALSE	AL390866.1,	lncRNA,
chr1:1029339-1029386	BEP	HG006,HG007,	FALSE	FALSE
chr13:31181630-31181636	BEP	HG004,HG006,HG007,	FALSE	FALSE	FRY,	protein_coding,
chr7:46404754-46405138	BEP	HG002,HG004,HG005,	FALSE	FALSE			LINE,SINE,
chr2:78854367-78854368	BEP	HG004,HG005,HG006,	FALSE	FALSE			SINE,
chr3:13100819-13101433	BEP	HG004,HG005,HG006,	FALSE	FALSE	IQSEC1,	protein_coding,	LINE,
chr2:242592753-242592758	BEP	HG002,HG004,HG005,	FALSE	FALSE	LINC01880,	lncRNA,	LINE,
chr10:5371956-5373896	BEP	HG004,HG007,	FALSE	FALSE	UCN3,	protein_coding,	Microsatellite,
chr16:1198151-1201123	BEP	HG002,HG003,HG004,	FALSE	FALSE	CACNA1H,	protein_coding,
chr4:79040020-79040542	BEP	HG002,HG003,HG005,	FALSE	FALSE	G3BP2,	protein_coding,
chr14:7582861-7584261	BEP	HG007,	FALSE	FALSE			LINE,
chr5:50536165-50539635	BEP	HG007,	FALSE	FALSE			Satellite,
chr12:127594846-127596855	BEP	HG004,HG005,HG007,	FALSE	FALSE	AC068787.5,	lncRNA,	Microsatellite,
chr8:441774-441790	BEP	HG002,HG003,HG004,	FALSE	FALSE	ERICH1,	protein_coding,
chr19:31895834-31896471	BEP	HG005,HG006,HG007,	FALSE	FALSE	AC011474.1,	lncRNA,	Microsatellite,
chr18:70502912-70503144	BEP	HG002,HG007,	FALSE	FALSE			SINE,
chr7:75338377-75338555	BEP	HG004,HG006,	FALSE	FALSE			Microsatellite,SINE,
chr10:35963104-35963107	BEP	HG003,HG005,	FALSE	FALSE			LINE,
chr16:94569046-94569115	BEP	HG002,HG004,	FALSE	FALSE	ZFPM1,	protein_coding,
chr5:22981213-22981379	BEP	HG002,HG003,HG004,HG006,HG007,	FALSE	FALSE
chr10:101282833-101282850	BEP	HG002,HG003,HG006,	FALSE	FALSE	OLMALINC,	lncRNA,	SINE,
chr7:72897937-72898023	BEP	HG003,HG004,HG005,HG006,	FALSE	FALSE	GALNT17,	protein_coding,	Microsatellite,DNA,
chr20:30911185-30913449	BEP	HG004,HG007,	FALSE	FALSE			Satellite,
chr20:63114735-63114797	BEP	HG002,HG005,	FALSE	FALSE	CDH4,	protein_coding,
chr21:310182-312911	BEP	HG002,HG004,	FALSE	FALSE			LTR,
chr11:68672957-68673038	BEP	HG004,HG007,	FALSE	FALSE
chr10:35962906-35963107	BEP	HG002,HG005,HG006,	FALSE	FALSE			LINE,
chr18:78670077-78670175	BEP	HG002,HG003,	FALSE	FALSE
chr9:149002270-149002337	BEP	HG007,	FALSE	FALSE
chr18:70503048-70503141	BEP	HG002,HG004,HG005,HG006,HG007,	FALSE	FALSE			SINE,
chr10:58603257-58603263	BEP	HG005,HG006,	FALSE	FALSE			LINE,
chr15:48462062-48462202	BEP	HG002,HG004,HG005,HG006,HG007,	FALSE	FALSE	AC084756.2,TRPM7,	protein_coding,	LINE,
chr4:90941563-90942571	BEP	HG002,HG004,HG006,	FALSE	FALSE	AC093895.1,DSPP,	lncRNA,protein_coding,
chr12:126840018-126842186	BEP	HG005,HG006,	FALSE	FALSE			Microsatellite,
chr1:79594332-79594335	BEP	HG002,HG004,HG005,HG007,	FALSE	FALSE			Microsatellite,
chr1:1761210-1764317	BEP	HG003,HG004,HG006,	FALSE	FALSE	MORN1,	protein_coding,	Microsatellite,
chr14:76248145-76248160	BEP	HG002,HG003,	FALSE	FALSE
chr7:133883239-133885635	BEP	HG002,HG003,HG005,	FALSE	FALSE	PLXNA4,	protein_coding,	Microsatellite,
chr14:63763396-63763451	BEP	HG002,HG005,	FALSE	FALSE			SINE,
chr12:17169251-17169253	BEP	HG005,HG006,HG007,	FALSE	FALSE
chr7:47827872-47831665	BEP	HG005,HG007,	FALSE	FALSE			LTR,
chr2:66289190-66289201	BEP	HG002,HG003,HG006,HG007,	FALSE	FALSE
chr22:49825985-49825990	BEP	HG003,HG004,HG006,	FALSE	FALSE
chr1:1761477-1764010	BEP	HG003,	FALSE	FALSE	MORN1,	protein_coding,	Microsatellite,
chr6:159016226-159019859	BEP	HG002,HG003,HG004,HG005,	FALSE	FALSE	SNX9,	protein_coding,	Microsatellite,
chr6:171529929-171529932	BEP	HG005,	FALSE	FALSE
chr4:123248924-123249573	BEP	HG005,HG007,	FALSE	FALSE	LINC02502,AC097173.1,	lncRNA,transcribed_unprocessed_pseudogene,
chr1:1761115-1764343	BEP	HG002,HG004,HG005,HG006,	FALSE	FALSE	MORN1,	protein_coding,	Microsatellite,
chr4:104354060-104354252	BEP	HG002,HG003,HG005,	FALSE	FALSE	PPP3CA,	protein_coding,
chr2:207968621-207968643	BEP	HG002,HG005,	FALSE	FALSE	AC009226.1,	lncRNA,	SINE,
chr11:131378075-131378098	BEP	HG002,HG003,HG006,	FALSE	FALSE	AP002856.2,	lncRNA,
chr10:4251811-4252045	BEP	HG002,HG004,	FALSE	FALSE
chr1:1762031-1764367	BEP	HG002,HG005,	FALSE	FALSE	MORN1,	protein_coding,	Microsatellite,
chr1:186850126-186850465	BEP	HG002,	FALSE	FALSE	LINC01036,	lncRNA,
chr1:527612-528371	BEP	HG005,	FALSE	FALSE	C1orf159,AL390719.3,	protein_coding,lncRNA,	LINE,
chr6:14395902-14395907	BEP	HG005,HG006,HG007,	FALSE	FALSE
chr8:37781499-37781560	BEP	HG002,HG003,	FALSE	FALSE	LINC01605,	lncRNA,	Low_complexity,
chr1:174185227-174185381	BEP	HG002,HG006,	FALSE	FALSE	RABGAP1L,	protein_coding,	SINE,
chr8:134031564-134031598	BEP	HG002,HG003,HG004,	FALSE	FALSE	TG,	protein_coding,
chr11:45565814-45565819	BEP	HG004,HG005,HG007,	FALSE	FALSE	AC018716.2,AC103855.3,	lncRNA,	SINE,
chr6:159016492-159020283	BEP	HG005,	FALSE	FALSE	SNX9,	protein_coding,	Microsatellite,
chr6:159017040-159019354	BEP	HG003,HG004,HG006,	FALSE	FALSE	SNX9,	protein_coding,	Microsatellite,
chr15:98312608-98312742	BEP	HG002,HG004,HG007,	FALSE	FALSE	PRKXP1,	processed_pseudogene,
chr8:11214599-11214873	BEP	HG003,HG004,HG006,	FALSE	FALSE
chr3:16200775-16200959	BEP	HG002,HG005,	FALSE	FALSE	GALNT15,	protein_coding,
chr1:1761475-1764454	BEP	HG002,HG005,	FALSE	FALSE	MORN1,	protein_coding,	Microsatellite,
chr19:15905240-15906393	BEP	HG002,HG003,	FALSE	FALSE	CYP4F24P,	unprocessed_pseudogene,
chr5:19378141-19378172	BEP	HG005,HG007,	FALSE	FALSE
chr11:42868128-42868129	BEP	HG002,HG006,	FALSE	FALSE
chr13:99270739-99271885	BEP	HG002,HG003,HG007,	FALSE	FALSE	PCCA-DT,	lncRNA,	Microsatellite,
chr4:59234228-59234229	BEP	HG004,HG005,HG007,	FALSE	FALSE
chr15:98885443-98885534	BEP	HG002,HG003,HG004,	FALSE	FALSE			LINE,
chr4:57410984-57411058	BEP	HG002,HG003,HG004,HG005,HG006,	FALSE	FALSE	AC058822.1,	protein_coding,	SINE,
chr9:145976917-145976931	BEP	HG002,HG003,HG004,HG005,HG007,	FALSE	FALSE
chr5:70455360-70772136	BEP	HG005,HG007,	FALSE	FALSE			SINE,
chr19:15905004-15907474	BEP	HG003,HG007,	FALSE	FALSE	CYP4F24P,	unprocessed_pseudogene,
chr19:24694035-24696438	BEP	HG006,	FALSE	FALSE			LINE,
chr9:15137002-15138300	BEP	HG002,HG007,	FALSE	FALSE	CLCN3P1,	transcribed_unprocessed_pseudogene,	Microsatellite,
chr10:104181914-104182083	BEP	HG002,HG005,	FALSE	FALSE			LINE,SINE,
chr7:65682862-65683055	BEP	HG002,HG003,HG004,HG006,	FALSE	FALSE
chr10:4251958-4252047	BEP	HG002,HG004,	FALSE	FALSE
chr13:89414889-89414999	BEP	HG002,HG003,HG004,	FALSE	FALSE
chr1:3511277-3511427	BEP	HG002,HG003,	FALSE	FALSE	LINC02780,	lncRNA,	SINE,
chr1:231183375-231184697	BEP	HG002,HG005,HG006,	FALSE	FALSE	TSNAX-DISC1,DISC1,AL136171.2,	protein_coding,lncRNA,	Microsatellite,
chr4:164878104-164878108	BEP	HG002,HG006,	FALSE	FALSE	FSTL5,	protein_coding,	LINE,
chr3:38088202-38090109	BEP	HG003,HG004,	FALSE	FALSE	DLEC1,	protein_coding,	Microsatellite,
chr2:124119021-124120463	BEP	HG002,HG003,HG004,	FALSE	FALSE			LTR,Microsatellite,
chr12:131694223-131695349	BEP	HG004,HG005,HG007,	FALSE	FALSE	LINC02414,	lncRNA,	SINE,
chr7:75338556-75338569	BEP	HG005,HG006,	FALSE	FALSE			SINE,
chr22:47869124-47870606	BEP	HG002,HG003,	FALSE	FALSE
chr2:201400-206465	BEP	HG004,HG005,HG007,	FALSE	FALSE	AC079779.1,	lncRNA,
chr4:117665313-117665347	BEP	HG007,	FALSE	FALSE			LINE,
chr2:11144699-11145837	BEP	HG005,HG006,	FALSE	FALSE	AC062028.1,	lncRNA,	Microsatellite,
chr5:2405829-2405936	BEP	HG002,HG005,	FALSE	FALSE
chr1:305365	SEP	HG003,HG004,HG006,HG007,	FALSE	FALSE	FAM41C,AL669831.5,	lncRNA,transcribed_unprocessed_pseudogene,	Microsatellite,
chr1:363748	SEP	HG003,	FALSE	FALSE	SAMD11,	protein_coding,
chr1:1029377	SEP	HG003,HG006,HG007,	FALSE	FALSE
chr1:1760928	SEP	HG003,HG004,	FALSE	FALSE	MORN1,	protein_coding,
chr1:4903968	SEP	HG004,HG006,	FALSE	FALSE			LINE,
chr1:6269926	SEP	HG002,HG005,HG006,HG007,	FALSE	FALSE
chr1:6270088	SEP	HG002,HG004,HG005,HG006,	FALSE	FALSE
chr1:10465290	SEP	HG002,HG003,HG004,	FALSE	FALSE			SINE,
chr1:10465524	SEP	HG002,HG003,HG004,HG005,HG007,	FALSE	FALSE			Microsatellite,
chr1:12573436	SEP	HG002,HG003,HG004,HG005,HG006,	FALSE	FALSE			SINE,
chr1:12573717	SEP	HG004,HG005,	FALSE	FALSE			SINE,
chr1:13553916	SEP	HG003,HG005,HG007,	FALSE	FALSE	KAZN,	protein_coding,	SINE,
chr1:15270203	SEP	HG002,HG003,HG004,HG006,	FALSE	FALSE
chr1:16014897	SEP	HG005,HG006,	FALSE	FALSE	NBPF1,	protein_coding,
chr1:16648941	SEP	HG003,HG005,HG007,	FALSE	FALSE	CROCC,	protein_coding,
chr1:21002905	SEP	HG003,HG004,HG005,	FALSE	FALSE	EIF4G3,	protein_coding,
chr1:21257920	SEP	HG002,HG004,HG005,HG006,HG007,	FALSE	FALSE			LINE,
chr1:23538474	SEP	HG004,HG005,HG006,	FALSE	FALSE			SINE,
chr1:23538791	SEP	HG004,HG005,HG006,	FALSE	FALSE
chr1:25104296	SEP	HG004,	FALSE	FALSE	RSRP1,	protein_coding,
chr1:36073569	SEP	HG002,HG005,HG007,	FALSE	FALSE			Microsatellite,
chr1:36073695	SEP	HG002,HG005,HG007,	FALSE	FALSE
chr1:38812909	SEP	HG002,HG004,HG005,HG006,	FALSE	FALSE	AL139260.1,	lncRNA,	SINE,
chr1:38813191	SEP	HG004,HG006,	FALSE	FALSE	AL139260.1,	lncRNA,	SINE,
chr1:46653359	SEP	HG004,HG005,HG007,	FALSE	FALSE	CYP4B1,	protein_coding,	LINE,
chr1:51787961	SEP	HG004,	FALSE	FALSE			Low_complexity,
chr1:54510520	SEP	HG002,HG003,HG004,HG005,HG006,HG007,	FALSE	FALSE	ACOT11,	protein_coding,
chr1:57013460	SEP	HG002,HG004,HG007,	FALSE	FALSE	DAB1,	protein_coding,	LINE,
chr1:61272035	SEP	HG003,HG005,HG006,HG007,	FALSE	FALSE	NFIA,	protein_coding,
chr1:72179590	SEP	HG002,HG003,	FALSE	FALSE	AL513166.1,	lncRNA,
chr1:79594332	SEP	HG004,HG007,	FALSE	FALSE			Microsatellite,
chr1:86451030	SEP	HG005,HG007,	FALSE	FALSE	CLCA4-AS1,	lncRNA,	LINE,
chr1:86474093	SEP	HG005,HG007,	FALSE	FALSE	CLCA4-AS1,	lncRNA,	LINE,
chr1:105514573	SEP	HG002,HG003,HG004,HG005,HG006,HG007,	FALSE	FALSE
chr1:106054580	SEP	HG002,HG004,HG007,	FALSE	FALSE	AL355306.2,LINC01677,	lncRNA,	LINE,
chr1:106054697	SEP	HG002,HG007,	FALSE	FALSE	AL355306.2,LINC01677,	lncRNA,	Microsatellite,
chr1:107760989	SEP	HG004,HG006,HG007,	FALSE	FALSE	VAV3,	protein_coding,
chr1:108228257	SEP	HG003,HG004,HG005,HG006,HG007,	FALSE	FALSE	SLC25A24,	protein_coding,
chr1:109677307	SEP	HG002,HG003,HG007,	FALSE	FALSE			SINE,
chr1:110788522	SEP	HG002,HG003,HG004,HG005,HG006,HG007,	FALSE	FALSE
chr1:115697922	SEP	HG002,HG004,HG005,HG006,HG007,	FALSE	FALSE	VANGL1,	protein_coding,
chr1:120836400	SEP	HG002,HG005,HG007,	FALSE	FALSE	NBPF26,	protein_coding,
chr1:120895367	SEP	HG002,HG003,HG004,HG006,	FALSE	FALSE			Microsatellite,
chr1:124130517	SEP	HG002,HG003,	TRUE	FALSE			Satellite,
chr1:126647817	SEP	HG002,HG004,HG005,HG007,	FALSE	FALSE			Satellite,
chr1:126847517	SEP	HG002,HG004,HG005,	FALSE	FALSE			Satellite,
chr1:126938450	SEP	HG002,HG003,HG007,	FALSE	FALSE			Satellite,
chr1:127500098	SEP	HG002,HG003,	FALSE	FALSE			Satellite,
chr1:127680006	SEP	HG002,HG004,	FALSE	FALSE
chr1:128060191	SEP	HG002,HG003,HG006,HG007,	FALSE	FALSE			Microsatellite,
chr1:128179597	SEP	HG002,HG003,HG004,	FALSE	FALSE			Satellite,
chr1:128234624	SEP	HG002,HG004,HG006,	FALSE	FALSE			Satellite,
chr1:128244278	SEP	HG002,HG003,HG005,HG006,	FALSE	FALSE			Satellite,
chr1:128497437	SEP	HG003,HG005,HG007,	FALSE	FALSE			Satellite,
chr1:128743326	SEP	HG003,HG004,HG006,HG007,	FALSE	FALSE			Satellite,
chr1:129022667	SEP	HG002,HG004,	FALSE	FALSE			Satellite,
chr1:129671042	SEP	HG002,HG003,HG004,	FALSE	FALSE			Satellite,
chr1:129785314	SEP	HG005,HG006,	FALSE	FALSE			Microsatellite,
chr1:129944836	SEP	HG005,HG007,	FALSE	FALSE			Satellite,
chr1:129945192	SEP	HG005,HG007,	FALSE	FALSE			Microsatellite,
chr1:129983013	SEP	HG005,HG006,	FALSE	FALSE			Satellite,
chr1:130059158	SEP	HG005,HG006,	FALSE	FALSE			Satellite,
chr1:135481940	SEP	HG005,HG007,	FALSE	FALSE			Satellite,
chr1:135563391	SEP	HG005,	FALSE	FALSE			Satellite,
chr1:137141547	SEP	HG005,HG006,	FALSE	FALSE			Satellite,
chr1:138755105	SEP	HG005,HG007,	FALSE	FALSE			Satellite,
chr1:139234081	SEP	HG002,HG004,	FALSE	FALSE			Satellite,
chr1:142169210	SEP	HG005,HG006,HG007,	FALSE	FALSE			Satellite,
chr1:142227386	SEP	HG005,HG006,	FALSE	FALSE			Satellite,
chr1:147813678	SEP	HG005,HG006,HG007,	FALSE	FALSE	NBPF12,	protein_coding,
chr1:148495419	SEP	HG005,HG006,	FALSE	FALSE			LINE,
chr1:148967658	SEP	HG002,HG004,HG005,HG006,HG007,	FALSE	FALSE	H2BC19P,	transcribed_unprocessed_pseudogene,
chr1:148974432	SEP	HG002,HG005,HG007,	FALSE	FALSE	H2BC20P,	transcribed_unprocessed_pseudogene,
chr1:151346039	SEP	HG005,HG006,HG007,	FALSE	FALSE	FLG-AS1,HRNR,	lncRNA,protein_coding,
chr1:151350292	SEP	HG002,HG004,	FALSE	FALSE	FLG-AS1,HRNR,	lncRNA,protein_coding,	Microsatellite,
chr1:160121370	SEP	HG002,HG005,HG006,	FALSE	FALSE			Microsatellite,
chr1:160121622	SEP	HG002,HG005,HG006,	FALSE	FALSE			Microsatellite,
chr1:162173922	SEP	HG004,HG006,HG007,	FALSE	FALSE	CCDC190,AL392003.2,	protein_coding,unprocessed_pseudogene,	Microsatellite,
chr1:174185380	SEP	HG002,HG003,HG004,HG005,HG006,HG007,	FALSE	FALSE	RABGAP1L,	protein_coding,
chr1:180011320	SEP	HG002,HG003,HG006,	FALSE	FALSE	XPR1,	protein_coding,	LINE,
chr1:184804134	SEP	HG002,HG003,HG004,HG005,HG006,HG007,	FALSE	FALSE
chr1:187099976	SEP	HG002,HG003,HG004,HG005,HG006,HG007,	FALSE	FALSE			LTR,
chr1:196117628	SEP	HG005,	FALSE	FALSE	BX248415.1,	unprocessed_pseudogene,
chr1:196715578	SEP	HG004,HG005,HG006,HG007,	FALSE	FALSE	CRB1,	protein_coding,	Microsatellite,
chr1:196715809	SEP	HG003,HG004,HG006,HG007,	FALSE	FALSE	CRB1,	protein_coding,	SINE,
chr1:197766555	SEP	HG004,	FALSE	FALSE	AL450352.1,	lncRNA,	LINE,
chr1:198064515	SEP	HG002,HG005,HG007,	FALSE	FALSE	MIR181A1HG,	lncRNA,
chr1:209151485	SEP	HG002,HG003,HG004,HG005,HG006,HG007,	FALSE	FALSE	SYT14,	protein_coding,
chr1:212821684	SEP	HG002,HG003,HG004,HG005,	FALSE	FALSE
chr1:216019913	SEP	HG007,	FALSE	FALSE	ESRRG,	protein_coding,	Microsatellite,
chr1:219200337	SEP	HG005,HG007,	FALSE	FALSE			LTR,
chr1:221441179	SEP	HG002,HG003,HG004,HG005,HG006,HG007,	FALSE	FALSE	AL356108.1,	lncRNA,	SINE,
chr1:235588343	SEP	HG002,HG004,HG007,	FALSE	FALSE	GPR137B,	protein_coding,	Microsatellite,
chr1:235588598	SEP	HG002,HG004,HG007,	FALSE	FALSE	GPR137B,	protein_coding,	LINE,
chr1:239496603	SEP	HG004,HG005,HG006,HG007,	FALSE	FALSE	FMN2,	protein_coding,
chr1:239643143	SEP	HG003,HG005,HG006,HG007,	FALSE	FALSE	FMN2,	protein_coding,
chr1:242376982	SEP	HG002,HG005,HG007,	FALSE	FALSE			SINE,
chr1:245942927	SEP	HG002,HG003,HG005,HG007,	FALSE	FALSE	LINC01743,AL356583.1,	lncRNA,unprocessed_pseudogene,	Satellite,
chr1:248383574	SEP	HG004,HG007,	FALSE	FALSE			Satellite,
chr1:248384180	SEP	HG002,HG003,HG004,HG005,HG006,HG007,	FALSE	TRUE			Microsatellite,
chr1:248385113	SEP	HG003,HG006,HG007,	FALSE	TRUE			Microsatellite,
chr10:4252046	SEP	HG002,HG004,	FALSE	FALSE
chr10:4498434	SEP	HG003,HG005,HG006,HG007,	FALSE	FALSE
chr10:4498946	SEP	HG003,HG005,HG006,HG007,	FALSE	FALSE
chr10:4668759	SEP	HG002,HG004,	FALSE	FALSE	LINC00705,MANCR,	lncRNA,	LINE,
chr10:5851122	SEP	HG002,HG003,HG006,	FALSE	FALSE
chr10:5851300	SEP	HG002,HG003,HG004,HG006,HG007,	FALSE	FALSE			SINE,
chr10:5851468	SEP	HG002,HG005,HG006,	FALSE	FALSE			SINE,
chr10:5852266	SEP	HG002,HG006,	FALSE	FALSE			SINE,
chr10:8682993	SEP	HG003,HG004,HG005,HG006,	FALSE	FALSE			Microsatellite,
chr10:10802376	SEP	HG002,HG003,	FALSE	FALSE	SFTA1P,	lncRNA,	Low_complexity,
chr10:12533286	SEP	HG003,HG006,HG007,	FALSE	FALSE	CAMK1D,	protein_coding,
chr10:26734906	SEP	HG003,HG005,	FALSE	FALSE	PDSS1,	protein_coding,	SINE,
chr10:27346909	SEP	HG002,HG004,HG005,	FALSE	FALSE			SINE,
chr10:28075154	SEP	HG002,HG006,	FALSE	FALSE	AL390866.1,	lncRNA,
chr10:34102501	SEP	HG004,	FALSE	FALSE			Microsatellite,
chr10:35963106	SEP	HG003,HG004,HG005,HG007,	FALSE	FALSE
chr10:37137213	SEP	HG003,HG004,HG005,HG006,	FALSE	FALSE			LINE,
chr10:37194729	SEP	HG004,HG005,HG007,	FALSE	FALSE	ANKRD30A,	protein_coding,	Unknown,
chr10:38639506	SEP	HG002,HG003,	FALSE	FALSE			Satellite,
chr10:38654436	SEP	HG002,HG003,HG005,	FALSE	FALSE			Satellite,
chr10:39328322	SEP	HG002,HG004,HG005,HG006,	FALSE	FALSE			Satellite,
chr10:39334579	SEP	HG005,HG006,	FALSE	FALSE			Satellite,
chr10:39427241	SEP	HG002,HG006,	FALSE	FALSE			LINE,
chr10:39431967	SEP	HG002,HG004,	FALSE	FALSE			Satellite,
chr10:39459378	SEP	HG002,HG003,HG004,	FALSE	FALSE			Satellite,
chr10:39598263	SEP	HG004,HG005,HG006,	FALSE	FALSE			Satellite,
chr10:39598467	SEP	HG002,HG005,HG007,	FALSE	FALSE			Satellite,
chr10:41035441	SEP	HG002,HG004,HG007,	TRUE	FALSE			Satellite,
chr10:42377068	SEP	HG002,HG005,HG006,	FALSE	FALSE			Satellite,
chr10:42547083	SEP	HG006,	FALSE	FALSE			Satellite,
chr10:42982821	SEP	HG002,HG004,	FALSE	FALSE			Satellite,
chr10:43150212	SEP	HG002,HG003,HG004,HG005,HG006,HG007,	FALSE	FALSE	AL031601.2,	transcribed_unprocessed_pseudogene,
chr10:45543596	SEP	HG003,HG005,HG007,	FALSE	FALSE			SINE,
chr10:45645941	SEP	HG002,HG003,HG004,HG005,HG006,HG007,	FALSE	FALSE			Microsatellite,
chr10:46222540	SEP	HG002,HG003,	FALSE	FALSE			LINE,
chr10:48070299	SEP	HG002,HG005,	FALSE	FALSE			Microsatellite,
chr10:48071551	SEP	HG005,HG007,	FALSE	FALSE			Microsatellite,
chr10:53104943	SEP	HG002,HG003,HG005,HG006,HG007,	FALSE	FALSE	PRKG1-AS1,PRKG1,	lncRNA,protein_coding,
chr10:53105185	SEP	HG002,HG003,HG005,HG006,	FALSE	FALSE	PRKG1-AS1,PRKG1,	lncRNA,protein_coding,
chr10:63871940	SEP	HG002,HG003,HG004,HG006,	FALSE	FALSE			LINE,
chr10:64607861	SEP	HG002,HG004,HG006,HG007,	FALSE	FALSE	AC013287.1,	lncRNA,
chr10:77369810	SEP	HG006,HG007,	FALSE	FALSE	LRMDA,	protein_coding,	LINE,
chr10:92756889	SEP	HG004,	FALSE	FALSE
chr10:101282852	SEP	HG003,HG005,HG007,	FALSE	FALSE	OLMALINC,	lncRNA,	SINE,
chr10:101534871	SEP	HG002,HG003,HG004,HG005,HG006,HG007,	FALSE	FALSE
chr10:103607345	SEP	HG002,HG004,	FALSE	FALSE	SFXN2,	protein_coding,	Microsatellite,
chr10:110092856	SEP	HG003,	FALSE	FALSE
chr10:112130235	SEP	HG004,HG007,	FALSE	FALSE
chr10:114976627	SEP	HG002,HG003,HG005,HG006,HG007,	FALSE	FALSE			Microsatellite,
chr10:123475134	SEP	HG002,HG003,	FALSE	FALSE	DMBT1,	protein_coding,
chr10:123482373	SEP	HG002,HG003,HG004,HG006,HG007,	FALSE	FALSE	DMBT1,	protein_coding,
chr10:127836666	SEP	HG003,HG007,	FALSE	FALSE	DOCK1,	protein_coding,
chr10:131289533	SEP	HG003,HG006,HG007,	FALSE	FALSE	LINC02646,	lncRNA,
chr10:131289733	SEP	HG005,HG006,HG007,	FALSE	FALSE	LINC02646,	lncRNA,
chr10:133114321	SEP	HG002,HG003,HG004,HG005,	FALSE	FALSE	JAKMIP3,	protein_coding,
chr10:133114587	SEP	HG004,HG005,HG006,	FALSE	FALSE	JAKMIP3,	protein_coding,
chr10:134246870	SEP	HG002,HG003,HG004,	FALSE	FALSE	TUBGCP2,	protein_coding,	Microsatellite,
chr11:1077156	SEP	HG003,HG004,HG006,	FALSE	FALSE	MUC6,	protein_coding,
chr11:1085897	SEP	HG003,HG004,HG005,HG006,HG007,	FALSE	FALSE	MUC6,	protein_coding,
chr11:5009300	SEP	HG002,HG003,HG004,HG005,HG006,	FALSE	FALSE	MMP26,OR51A4,	protein_coding,
chr11:5014096	SEP	HG002,HG003,HG004,HG005,HG006,HG007,	FALSE	FALSE	MMP26,	protein_coding,
chr11:5675373	SEP	HG002,HG005,HG006,	FALSE	FALSE	AC104389.5,TRIM6-TRIM34,	protein_coding,	SINE,
chr11:5675680	SEP	HG002,HG003,HG005,HG007,	FALSE	FALSE	AC104389.5,TRIM6-TRIM34,	protein_coding,	SINE,
chr11:11358796	SEP	HG003,HG004,HG005,HG007,	FALSE	FALSE
chr11:18174097	SEP	HG002,HG003,HG007,	FALSE	FALSE	SAAL1,	protein_coding,
chr11:18174417	SEP	HG002,HG003,HG005,HG006,HG007,	FALSE	FALSE	SAAL1,	protein_coding,
chr11:29126301	SEP	HG002,HG003,HG005,HG006,HG007,	FALSE	FALSE	LINC02742,	lncRNA,	LINE,
chr11:43098451	SEP	HG004,HG005,HG006,HG007,	FALSE	FALSE			LINE,
chr11:43101021	SEP	HG002,HG003,HG004,HG005,HG006,HG007,	FALSE	FALSE			Microsatellite,
chr11:45565810	SEP	HG002,HG003,HG004,HG005,HG007,	FALSE	FALSE	AC018716.2,AC103855.3,	lncRNA,	SINE,
chr11:48958560	SEP	HG002,HG003,	FALSE	FALSE			Satellite,
chr11:50290426	SEP	HG002,HG003,	FALSE	FALSE			SINE,
chr11:50932975	SEP	HG002,HG003,HG005,HG006,	FALSE	FALSE			Satellite,
chr11:50935118	SEP	HG002,HG003,HG005,HG006,HG007,	FALSE	FALSE			Satellite,
chr11:50945681	SEP	HG004,HG005,HG006,	FALSE	FALSE			Satellite,
chr11:51002703	SEP	HG005,HG006,	FALSE	FALSE			Satellite,
chr11:52309712	SEP	HG004,HG007,	TRUE	FALSE			Satellite,
chr11:54694601	SEP	HG002,HG003,HG005,HG006,	FALSE	FALSE			Satellite,
chr11:54706418	SEP	HG002,HG005,HG006,	FALSE	FALSE			Satellite,
chr11:55058913	SEP	HG004,HG005,HG006,	FALSE	FALSE			Satellite,
chr11:56313563	SEP	HG002,HG003,HG004,HG005,HG006,HG007,	FALSE	FALSE	OR8U1,	protein_coding,
chr11:56314465	SEP	HG002,HG003,HG004,HG005,HG006,HG007,	FALSE	FALSE	OR8U1,	protein_coding,
chr11:60000842	SEP	HG006,HG007,	FALSE	FALSE			LINE,
chr11:61205074	SEP	HG004,	FALSE	FALSE	PGA4,	protein_coding,	SINE,
chr11:63407986	SEP	HG005,HG006,HG007,	FALSE	FALSE
chr11:63430598	SEP	HG005,HG006,HG007,	FALSE	FALSE			LINE,
chr11:63548875	SEP	HG005,HG006,HG007,	FALSE	FALSE	PLAAT2,	protein_coding,	SINE,
chr11:66245320	SEP	HG003,HG005,HG006,HG007,	FALSE	FALSE			SINE,
chr11:66245942	SEP	HG002,HG003,HG004,	FALSE	FALSE
chr11:66869814	SEP	HG004,HG007,	FALSE	FALSE	PC,	protein_coding,	Microsatellite,
chr11:66940302	SEP	HG005,HG006,	FALSE	FALSE	PC,	protein_coding,	SINE,
chr11:67081225	SEP	HG002,HG003,HG004,HG005,HG006,HG007,	FALSE	FALSE
chr11:67081553	SEP	HG002,HG003,HG004,HG006,HG007,	FALSE	FALSE			SINE,
chr11:69441318	SEP	HG002,HG003,HG004,HG005,HG006,HG007,	FALSE	FALSE
chr11:69441445	SEP	HG002,HG003,HG004,HG005,HG006,HG007,	FALSE	FALSE
chr11:69934931	SEP	HG002,HG003,HG004,HG005,HG006,HG007,	FALSE	FALSE			Microsatellite,
chr11:70153573	SEP	HG002,HG003,HG004,HG005,HG006,HG007,	FALSE	FALSE	ANO1,AP000879.2,	protein_coding,lncRNA,
chr11:72195360	SEP	HG002,HG004,HG007,	FALSE	FALSE	AP000593.4,	lncRNA,
chr11:86110679	SEP	HG002,HG003,HG004,HG006,HG007,	FALSE	FALSE			SINE,
chr11:86110952	SEP	HG002,HG003,HG004,HG006,HG007,	FALSE	FALSE			SINE,
chr11:86535701	SEP	HG002,HG003,HG004,HG005,HG007,	FALSE	FALSE	ME3,AP001831.1,	protein_coding,lncRNA,
chr11:88210475	SEP	HG002,HG003,HG004,	FALSE	FALSE			Low_complexity,
chr11:90179641	SEP	HG004,HG005,HG007,	FALSE	FALSE	DISC1FP1,	lncRNA,	LINE,
chr11:94158170	SEP	HG003,HG006,HG007,	FALSE	FALSE	AP002784.1,	lncRNA,	LINE,
chr11:94239922	SEP	HG006,HG007,	FALSE	FALSE	AP002784.1,	lncRNA,	LINE,
chr11:96276226	SEP	HG002,HG003,HG005,HG006,HG007,	FALSE	FALSE	MAML2,	protein_coding,
chr11:96561843	SEP	HG005,HG006,	FALSE	FALSE
chr11:96561947	SEP	HG005,HG006,	FALSE	FALSE
chr11:109161815	SEP	HG003,HG004,HG007,	FALSE	FALSE			Microsatellite,
chr11:109161941	SEP	HG003,HG004,HG006,HG007,	FALSE	FALSE			Microsatellite,
chr11:110454985	SEP	HG003,HG006,	FALSE	FALSE	FDX1,	protein_coding,	LTR,
chr11:126956413	SEP	HG002,HG003,HG004,HG005,HG006,HG007,	FALSE	FALSE	KIRREL3,AP002833.1,	protein_coding,lncRNA,	Microsatellite,
chr11:135124298	SEP	HG003,HG005,	FALSE	FALSE			Satellite,
chr11:135124935	SEP	HG002,HG004,HG007,	FALSE	FALSE			Satellite,
chr11:135125745	SEP	HG002,HG004,HG005,HG006,HG007,	FALSE	TRUE			Microsatellite,
chr11:135125970	SEP	HG002,HG003,HG006,HG007,	FALSE	TRUE			Microsatellite,
chr11:135126345	SEP	HG002,HG007,	FALSE	TRUE			Microsatellite,
chr11:135127683	SEP	HG003,HG004,HG007,	FALSE	TRUE			Microsatellite,
chr12:1653	SEP	HG002,HG004,	FALSE	TRUE			Microsatellite,
chr12:1877	SEP	HG002,HG003,HG007,	FALSE	TRUE			Microsatellite,
chr12:2200	SEP	HG002,HG003,HG004,HG005,HG007,	FALSE	TRUE			Microsatellite,
chr12:2802	SEP	HG002,HG003,HG004,HG005,HG006,HG007,	FALSE	TRUE			Microsatellite,
chr12:24074	SEP	HG004,HG005,HG006,HG007,	FALSE	FALSE	AC140725.1,	lncRNA,	LTR,
chr12:434320	SEP	HG003,	FALSE	FALSE	CCDC77,	protein_coding,	LINE,
chr12:1064084	SEP	HG002,HG004,	FALSE	FALSE	ERC1,	protein_coding,	SINE,
chr12:1316450	SEP	HG002,HG003,	FALSE	FALSE	ERC1,	protein_coding,
chr12:2576198	SEP	HG002,	FALSE	FALSE	CACNA1C,	protein_coding,	Microsatellite,
chr12:6146872	SEP	HG002,HG003,HG004,HG005,	FALSE	FALSE			SINE,
chr12:9388559	SEP	HG002,HG003,HG004,	FALSE	FALSE	AC141557.1,	unprocessed_pseudogene,	Satellite,
chr12:10321019	SEP	HG002,HG004,HG005,HG006,	FALSE	FALSE	KLRC1,KLRC2,	protein_coding,
chr12:10321599	SEP	HG002,HG004,HG005,HG006,	FALSE	FALSE	KLRC1,KLRC2,	protein_coding,
chr12:10963884	SEP	HG003,HG004,HG006,	FALSE	FALSE	TAS2R14,PRH1,AC018630.2,	protein_coding,	LTR,
chr12:13451836	SEP	HG002,HG004,	FALSE	FALSE	GRIN2B,	protein_coding,
chr12:23878733	SEP	HG002,HG003,HG004,	FALSE	FALSE	SOX5,	protein_coding,	Microsatellite,
chr12:28658730	SEP	HG002,HG004,HG006,	FALSE	FALSE			DNA,
chr12:31056755	SEP	HG006,HG007,	FALSE	FALSE	AC024940.1,	transcribed_unprocessed_pseudogene,	Microsatellite,
chr12:31074875	SEP	HG005,HG006,HG007,	FALSE	FALSE	AC024940.1,	transcribed_unprocessed_pseudogene,
chr12:31676366	SEP	HG002,HG003,HG004,HG006,	FALSE	FALSE			SINE,
chr12:36258798	SEP	HG004,	TRUE	FALSE			Satellite,
chr12:37548363	SEP	HG002,HG003,HG005,HG007,	FALSE	FALSE			Satellite,
chr12:37560566	SEP	HG005,HG007,	FALSE	FALSE			Satellite,
chr12:37570580	SEP	HG002,HG003,HG005,HG006,	FALSE	FALSE			Satellite,
chr12:39603523	SEP	HG002,HG005,HG006,	FALSE	FALSE	C12orf40,	protein_coding,	Microsatellite,
chr12:40097453	SEP	HG004,HG006,HG007,	FALSE	FALSE			Microsatellite,
chr12:46555654	SEP	HG005,HG006,HG007,	FALSE	FALSE	AC008014.1,AC008035.1,	lncRNA,	LINE,
chr12:60103716	SEP	HG002,HG004,HG005,HG006,HG007,	FALSE	FALSE
chr12:61003117	SEP	HG002,HG003,HG004,HG005,HG006,HG007,	FALSE	FALSE			Microsatellite,
chr12:67843592	SEP	HG004,HG006,	FALSE	FALSE			LINE,
chr12:70924789	SEP	HG002,	FALSE	FALSE
chr12:73164859	SEP	HG002,HG003,	FALSE	FALSE	LINC02444,	lncRNA,	LINE,
chr12:73688904	SEP	HG002,HG004,HG006,	FALSE	FALSE			LINE,
chr12:74228123	SEP	HG002,HG003,HG004,HG005,HG007,	FALSE	FALSE	AC090502.2,LINC02882,	lncRNA,	LTR,
chr12:86240755	SEP	HG002,HG003,HG004,HG005,HG006,HG007,	FALSE	FALSE	MGAT4C,	protein_coding,
chr12:90075236	SEP	HG002,HG003,HG004,HG005,HG006,HG007,	FALSE	FALSE	AC009522.1,	lncRNA,
chr12:95597701	SEP	HG003,HG004,HG005,HG006,	FALSE	FALSE	PGAM1P5,	transcribed_processed_pseudogene,	SINE,
chr12:99373638	SEP	HG002,HG004,HG005,HG006,HG007,	FALSE	FALSE	ANKS1B,	protein_coding,	LINE,
chr12:99859237	SEP	HG002,HG003,HG004,HG006,	FALSE	FALSE	ANKS1B,	protein_coding,	SINE,
chr12:111519043	SEP	HG002,HG003,HG004,HG005,HG006,HG007,	FALSE	FALSE	ATXN2,	protein_coding,
chr12:119443188	SEP	HG004,	FALSE	FALSE	CCDC60,AC002070.1,	protein_coding,lncRNA,	Low_complexity,
chr12:120735158	SEP	HG005,HG006,	FALSE	FALSE	AC069234.1,	lncRNA,	LTR,
chr12:123450348	SEP	HG002,HG006,	FALSE	FALSE			Microsatellite,
chr12:125686278	SEP	HG007,	FALSE	FALSE
chr12:125687423	SEP	HG007,	FALSE	FALSE
chr12:127594856	SEP	HG002,HG003,HG004,HG005,HG006,HG007,	FALSE	FALSE	AC068787.5,	lncRNA,	Microsatellite,
chr12:128114210	SEP	HG003,	FALSE	FALSE			Microsatellite,
chr12:131694379	SEP	HG002,HG004,HG005,HG006,	FALSE	FALSE	LINC02414,	lncRNA,
chr12:131695348	SEP	HG002,HG005,HG007,	FALSE	FALSE	LINC02414,	lncRNA,	SINE,
chr12:133011863	SEP	HG003,HG004,	FALSE	FALSE	ZNF605,CHFR,	protein_coding,
chr12:133314070	SEP	HG007,	FALSE	FALSE			LTR,
chr12:133322276	SEP	HG002,HG003,HG004,HG005,HG006,HG007,	FALSE	TRUE			Microsatellite,
chr12:133323001	SEP	HG002,HG003,HG004,HG006,	FALSE	TRUE			Microsatellite,
chr12:133323308	SEP	HG003,HG006,	FALSE	TRUE			Microsatellite,
chr12:133323745	SEP	HG003,HG004,HG005,HG006,HG007,	FALSE	TRUE			Microsatellite,
chr12:133324448	SEP	HG002,HG005,HG006,HG007,	FALSE	TRUE			Microsatellite,
chr13:652860	SEP	HG002,HG004,	FALSE	FALSE			Satellite,
chr13:1125012	SEP	HG002,HG004,	FALSE	FALSE			Satellite,
chr13:3173469	SEP	HG002,	FALSE	FALSE			Satellite,
chr13:5358305	SEP	HG002,HG004,HG005,HG006,HG007,	FALSE	FALSE
chr13:5643841	SEP	HG004,	FALSE	FALSE			Low_complexity,
chr13:9076574	SEP	HG002,HG003,HG004,HG005,	FALSE	FALSE
chr13:9122728	SEP	HG002,HG004,HG006,	FALSE	FALSE
chr13:9136848	SEP	HG002,HG004,HG005,HG006,	FALSE	FALSE			Microsatellite,
chr13:10387910	SEP	HG002,HG004,	FALSE	FALSE			Microsatellite,
chr13:10696200	SEP	HG004,HG006,	FALSE	FALSE			Microsatellite,
chr13:17960533	SEP	HG002,HG003,HG004,HG005,HG006,	FALSE	FALSE			LTR,
chr13:19447815	SEP	HG002,HG003,HG004,HG005,HG006,HG007,	FALSE	FALSE			LINE,
chr13:20200681	SEP	HG004,HG007,	FALSE	FALSE	LATS2,LATS2-AS1,	protein_coding,lncRNA,	Microsatellite,
chr13:21219514	SEP	HG002,HG006,	FALSE	FALSE			Microsatellite,
chr13:25691963	SEP	HG004,HG005,HG007,	FALSE	FALSE			SINE,
chr13:31181640	SEP	HG002,HG003,HG004,HG005,HG006,HG007,	FALSE	FALSE	FRY,	protein_coding,
chr13:37702904	SEP	HG002,HG003,HG005,	FALSE	FALSE
chr13:40780087	SEP	HG002,HG006,	FALSE	FALSE	AL354833.1,	lncRNA,	SINE,
chr13:44599571	SEP	HG002,HG007,	FALSE	FALSE	TPT1-AS1,	lncRNA,	Satellite,
chr13:44645386	SEP	HG002,HG004,	FALSE	FALSE			Microsatellite,
chr13:49715858	SEP	HG002,HG003,HG004,	FALSE	FALSE	DLEU1,	lncRNA,	LTR,
chr13:56362129	SEP	HG005,HG007,	FALSE	FALSE	PRR20C,	protein_coding,	LINE,
chr13:56390314	SEP	HG003,HG005,	FALSE	FALSE
chr13:61909394	SEP	HG003,HG006,HG007,	FALSE	FALSE	LINC00448,	lncRNA,
chr13:61910599	SEP	HG006,HG007,	FALSE	FALSE	LINC00448,	lncRNA,
chr13:62597233	SEP	HG003,HG004,HG005,HG006,	FALSE	FALSE			SINE,
chr13:63990902	SEP	HG005,HG006,HG007,	FALSE	FALSE
chr13:63998659	SEP	HG002,HG003,HG004,HG005,HG006,HG007,	FALSE	FALSE
chr13:69178100	SEP	HG006,	FALSE	FALSE	KLHL1,	protein_coding,	Microsatellite,
chr13:71128016	SEP	HG002,HG004,HG006,HG007,	FALSE	FALSE
chr13:81731667	SEP	HG004,HG006,	FALSE	FALSE			SINE,
chr13:83092912	SEP	HG002,HG006,	FALSE	FALSE			Microsatellite,
chr13:84396776	SEP	HG002,HG003,HG004,HG006,	FALSE	FALSE			Microsatellite,
chr13:88873155	SEP	HG002,HG003,HG004,HG005,HG006,HG007,	FALSE	FALSE	LINC02336,	lncRNA,
chr13:89414995	SEP	HG002,HG003,HG004,	FALSE	FALSE
chr13:89517119	SEP	HG002,HG003,HG004,HG005,HG007,	FALSE	FALSE			Microsatellite,
chr13:89517350	SEP	HG002,HG003,HG004,HG005,HG007,	FALSE	FALSE			Microsatellite,
chr13:92694028	SEP	HG007,	FALSE	FALSE	GPC6,	protein_coding,	LINE,
chr13:99666038	SEP	HG002,HG004,HG005,	FALSE	FALSE	PCCA,	protein_coding,	Microsatellite,
chr13:106004437	SEP	HG005,HG007,	FALSE	FALSE
chr13:107918385	SEP	HG005,HG007,	FALSE	FALSE	MYO16,	protein_coding,
chr13:111588286	SEP	HG002,HG003,HG007,	FALSE	FALSE
chr13:113011711	SEP	HG002,HG003,HG004,HG005,HG006,HG007,	FALSE	FALSE	TMEM255B,	protein_coding,
chr13:113563203	SEP	HG002,HG003,HG004,HG005,HG006,HG007,	FALSE	TRUE			Microsatellite,
chr13:113563994	SEP	HG003,HG004,HG006,HG007,	FALSE	TRUE			Microsatellite,
chr13:113564489	SEP	HG003,HG004,HG005,HG007,	FALSE	TRUE			Microsatellite,
chr14:763505	SEP	HG005,HG007,	FALSE	FALSE
chr14:1246653	SEP	HG005,HG006,HG007,	FALSE	FALSE
chr14:1313020	SEP	HG003,HG005,HG007,	FALSE	FALSE			Satellite,
chr14:4147919	SEP	HG003,HG005,HG006,	FALSE	FALSE			Satellite,
chr14:4681850	SEP	HG002,HG003,HG007,	FALSE	FALSE
chr14:8523145	SEP	HG004,HG005,HG006,	FALSE	FALSE
chr14:10140527	SEP	HG002,HG005,	TRUE	FALSE			Satellite,
chr14:11723903	SEP	HG006,HG007,	TRUE	FALSE			Satellite,
chr14:12497992	SEP	HG007,	TRUE	FALSE			Satellite,
chr14:13503167	SEP	HG002,HG003,HG004,HG005,HG007,	FALSE	FALSE			LINE,
chr14:15474700	SEP	HG002,HG003,HG004,HG006,	FALSE	FALSE			SINE,
chr14:15475339	SEP	HG002,HG003,HG004,	FALSE	FALSE			SINE,
chr14:19470925	SEP	HG003,	FALSE	FALSE
chr14:23459916	SEP	HG002,HG003,HG005,HG006,	FALSE	FALSE	AL133166.1,AL135878.1,	lncRNA,	LINE,
chr14:28746624	SEP	HG002,HG004,HG005,HG006,HG007,	FALSE	FALSE
chr14:28748235	SEP	HG002,HG003,HG004,HG007,	FALSE	FALSE			SINE,
chr14:28751277	SEP	HG002,HG004,HG005,HG006,HG007,	FALSE	FALSE			SINE,
chr14:29333318	SEP	HG002,HG004,HG005,HG006,HG007,	FALSE	FALSE	AL121594.1,PRORP,	protein_coding,	SINE,
chr14:29333646	SEP	HG004,HG005,HG007,	FALSE	FALSE	AL121594.1,PRORP,	protein_coding,
chr14:43221132	SEP	HG002,HG004,HG005,HG006,HG007,	FALSE	FALSE
chr14:46738110	SEP	HG002,HG003,HG004,HG005,HG006,HG007,	FALSE	FALSE	TXNDC16,	protein_coding,	Microsatellite,
chr14:48451630	SEP	HG002,HG003,HG004,HG005,HG006,HG007,	FALSE	FALSE
chr14:52152361	SEP	HG005,HG006,HG007,	FALSE	FALSE	SLC35F4,	protein_coding,	Microsatellite,
chr14:58009768	SEP	HG002,HG006,HG007,	FALSE	FALSE	SYNE2,	protein_coding,	SINE,
chr14:61603255	SEP	HG002,HG003,	FALSE	FALSE	PLEK2,	protein_coding,	LINE,
chr14:63763448	SEP	HG002,HG003,HG004,HG005,HG006,HG007,	FALSE	FALSE
chr14:64428627	SEP	HG002,HG003,HG004,HG005,HG006,HG007,	FALSE	FALSE	AL160191.1,	lncRNA,	LINE,
chr14:67741181	SEP	HG004,HG005,HG007,	FALSE	FALSE	HEATR4,	protein_coding,	SINE,
chr14:67763240	SEP	HG004,HG006,	FALSE	FALSE	HEATR4,AC005225.2,	protein_coding,lncRNA,	SINE,
chr14:76248145	SEP	HG002,HG003,	FALSE	FALSE
chr14:82934997	SEP	HG003,HG006,	FALSE	FALSE	EML5,	protein_coding,	LTR,
chr14:85518483	SEP	HG004,HG006,	FALSE	FALSE	CCDC88C,	protein_coding,
chr14:86951028	SEP	HG004,HG005,	FALSE	FALSE	LGMN,	protein_coding,
chr14:87649700	SEP	HG002,HG003,HG004,HG005,	FALSE	FALSE	UNC79,	protein_coding,	LTR,
chr14:92020696	SEP	HG005,HG006,HG007,	FALSE	FALSE	AL355097.1,	lncRNA,
chr14:92020939	SEP	HG005,HG006,HG007,	FALSE	FALSE	AL355097.1,	lncRNA,
chr14:95192465	SEP	HG002,	FALSE	FALSE	MEG8,	lncRNA,
chr14:95192649	SEP	HG002,HG004,	FALSE	FALSE	SNORD114-6,MEG8,	snoRNA,lncRNA,
chr14:95192986	SEP	HG002,HG003,	FALSE	FALSE	MEG8,	lncRNA,
chr14:97592922	SEP	HG003,HG004,HG005,HG006,HG007,	FALSE	FALSE			Microsatellite,
chr14:101159431	SEP	HG003,HG005,HG006,HG007,	FALSE	FALSE			Satellite,
chr14:101159814	SEP	HG002,HG003,HG004,HG005,HG006,HG007,	FALSE	TRUE			Satellite,
chr14:101160424	SEP	HG002,HG003,HG006,HG007,	FALSE	TRUE			Microsatellite,
chr14:101161079	SEP	HG002,HG003,HG005,HG006,	FALSE	TRUE			Microsatellite,
chr15:354561	SEP	HG003,	FALSE	FALSE
chr15:355009	SEP	HG003,	FALSE	FALSE			Satellite,
chr15:776088	SEP	HG002,HG003,	FALSE	FALSE			Satellite,
chr15:1171267	SEP	HG002,HG003,HG004,	FALSE	FALSE			Microsatellite,
chr15:1236147	SEP	HG002,HG003,HG004,HG006,	FALSE	FALSE
chr15:1442589	SEP	HG003,HG005,HG006,	FALSE	FALSE			Satellite,
chr15:5981669	SEP	HG003,HG006,	FALSE	FALSE			Satellite,
chr15:9868893	SEP	HG004,	FALSE	FALSE			Microsatellite,
chr15:11110223	SEP	HG002,HG004,	FALSE	FALSE			Microsatellite,
chr15:13901475	SEP	HG002,HG006,HG007,	FALSE	FALSE			Satellite,
chr15:13996619	SEP	HG003,HG005,HG006,HG007,	FALSE	FALSE			Satellite,
chr15:13996962	SEP	HG003,HG005,HG006,	FALSE	FALSE			Satellite,
chr15:14048368	SEP	HG002,HG003,HG007,	FALSE	FALSE			Satellite,
chr15:14099312	SEP	HG006,	FALSE	FALSE
chr15:14215595	SEP	HG002,HG003,HG005,HG006,HG007,	FALSE	FALSE			Satellite,
chr15:14269377	SEP	HG003,HG006,HG007,	FALSE	FALSE			Satellite,
chr15:14388199	SEP	HG002,HG003,HG006,	FALSE	FALSE			Satellite,
chr15:14674288	SEP	HG002,HG003,HG004,HG005,HG006,HG007,	FALSE	FALSE
chr15:14689829	SEP	HG005,HG006,	FALSE	FALSE			Satellite,
chr15:14946379	SEP	HG002,HG003,HG004,	FALSE	FALSE			Satellite,
chr15:14953373	SEP	HG004,HG005,	FALSE	FALSE			Satellite,
chr15:15185152	SEP	HG004,	FALSE	FALSE			Satellite,
chr15:15230899	SEP	HG003,HG005,HG007,	FALSE	FALSE			Satellite,
chr15:15231119	SEP	HG002,HG003,HG005,HG007,	FALSE	FALSE			Satellite,
chr15:15237723	SEP	HG002,HG003,HG004,HG005,HG006,HG007,	FALSE	FALSE			Satellite,
chr15:15710189	SEP	HG003,HG005,HG006,	FALSE	FALSE			Satellite,
chr15:15931313	SEP	HG004,	FALSE	FALSE			Satellite,
chr15:15984729	SEP	HG005,HG006,	FALSE	FALSE			Satellite,
chr15:17720789	SEP	HG002,HG003,HG005,HG007,	FALSE	FALSE			Satellite,
chr15:17722752	SEP	HG003,HG006,	FALSE	FALSE			LINE,
chr15:18340743	SEP	HG003,	FALSE	FALSE	HERC2P3,	transcribed_unprocessed_pseudogene,
chr15:18910321	SEP	HG002,HG003,HG007,	FALSE	FALSE	AC134980.2,LINC02203,	lncRNA,protein_coding,	LINE,
chr15:25127031	SEP	HG005,	FALSE	FALSE	GABRG3,	protein_coding,
chr15:27171953	SEP	HG002,HG003,HG004,HG005,HG006,HG007,	FALSE	FALSE	FAM189A1,	protein_coding,
chr15:38337169	SEP	HG004,HG005,	FALSE	FALSE	CCDC32,AC091045.1,	protein_coding,lncRNA,	SINE,
chr15:50905601	SEP	HG005,HG007,	FALSE	FALSE			LINE,
chr15:58319257	SEP	HG002,HG003,HG007,	FALSE	FALSE	RORA-AS1,RORA,	lncRNA,protein_coding,
chr15:61319725	SEP	HG004,HG005,HG007,	FALSE	FALSE	USP3,	protein_coding,	SINE,
chr15:61983817	SEP	HG002,HG003,HG004,HG005,HG006,HG007,	FALSE	FALSE	CSNK1G1,	protein_coding,
chr15:62760723	SEP	HG002,HG003,HG004,HG006,	FALSE	FALSE	AC103691.1,ANKDD1A,	lncRNA,protein_coding,	Microsatellite,
chr15:74900938	SEP	HG002,HG003,HG004,HG005,HG007,	FALSE	FALSE
chr15:76180260	SEP	HG002,HG004,HG006,HG007,	FALSE	FALSE
chr15:81741059	SEP	HG002,HG003,HG004,HG006,HG007,	FALSE	FALSE	ADAMTSL3,	protein_coding,
chr15:95421521	SEP	HG002,HG003,HG004,HG007,	FALSE	FALSE	LINC00923,	lncRNA,	Microsatellite,
chr15:95423215	SEP	HG002,HG004,HG005,HG006,	FALSE	FALSE	LINC00923,	lncRNA,	LINE,
chr15:97640075	SEP	HG002,HG003,HG006,	FALSE	FALSE	AC090825.1,	lncRNA,	LINE,
chr16:31	SEP	HG006,HG007,	FALSE	TRUE			Microsatellite,
chr16:1018	SEP	HG003,HG007,	FALSE	TRUE			Microsatellite,
chr16:1758	SEP	HG002,HG005,HG007,	FALSE	TRUE			Microsatellite,
chr16:2336	SEP	HG003,HG005,HG006,HG007,	FALSE	TRUE			Satellite,
chr16:2670379	SEP	HG002,HG003,HG005,	FALSE	FALSE
chr16:3556644	SEP	HG002,HG004,	FALSE	FALSE	CLUAP1,	protein_coding,	Microsatellite,
chr16:3556886	SEP	HG003,HG004,HG005,HG007,	FALSE	FALSE	CLUAP1,	protein_coding,	Microsatellite,
chr16:3557290	SEP	HG002,HG003,HG004,HG005,HG007,	FALSE	FALSE	CLUAP1,	protein_coding,	LTR,
chr16:8113707	SEP	HG003,HG004,HG005,HG007,	FALSE	FALSE	AC093515.1,	lncRNA,
chr16:8113867	SEP	HG003,HG004,HG005,HG006,	FALSE	FALSE	AC093515.1,	lncRNA,
chr16:12279022	SEP	HG003,HG006,	FALSE	FALSE	SNX29,	protein_coding,
chr16:20911072	SEP	HG005,	FALSE	FALSE	DNAH3,	protein_coding,
chr16:20911275	SEP	HG005,	FALSE	FALSE	DNAH3,	protein_coding,	Microsatellite,
chr16:21099451	SEP	HG003,HG004,HG007,	FALSE	FALSE	TMEM159,	protein_coding,	Microsatellite,
chr16:21099994	SEP	HG003,HG004,HG007,	FALSE	FALSE	TMEM159,	protein_coding,	Microsatellite,
chr16:23314170	SEP	HG002,HG004,	FALSE	FALSE
chr16:24024702	SEP	HG004,HG005,HG006,HG007,	FALSE	FALSE			Microsatellite,
chr16:24025051	SEP	HG002,HG004,HG005,	FALSE	FALSE			SINE,
chr16:25300918	SEP	HG002,HG003,HG004,HG005,HG006,HG007,	FALSE	FALSE			SINE,
chr16:25301053	SEP	HG002,HG003,HG004,HG005,HG006,HG007,	FALSE	FALSE			Microsatellite,
chr16:25608319	SEP	HG002,HG004,HG005,HG006,	FALSE	FALSE			SINE,
chr16:26448482	SEP	HG002,HG004,HG006,	FALSE	FALSE
chr16:35656218	SEP	HG005,HG006,	FALSE	FALSE			Satellite,
chr16:35880212	SEP	HG002,HG004,HG005,HG006,HG007,	TRUE	FALSE			Satellite,
chr16:37836670	SEP	HG002,HG006,HG007,	FALSE	FALSE			Satellite,
chr16:37851965	SEP	HG002,HG006,HG007,	FALSE	FALSE			Satellite,
chr16:39182769	SEP	HG005,HG006,	FALSE	FALSE			Satellite,
chr16:39222225	SEP	HG002,HG003,HG004,HG005,HG006,	FALSE	FALSE			Satellite,
chr16:39509717	SEP	HG004,HG005,HG006,HG007,	FALSE	FALSE			Satellite,
chr16:39517181	SEP	HG004,HG006,HG007,	FALSE	FALSE			Satellite,
chr16:39562877	SEP	HG002,HG004,HG005,HG006,HG007,	FALSE	FALSE			Satellite,
chr16:39567707	SEP	HG002,HG005,HG006,	FALSE	FALSE			Satellite,
chr16:39775082	SEP	HG002,HG004,	FALSE	FALSE			Satellite,
chr16:39818584	SEP	HG004,HG005,HG007,	FALSE	FALSE			Satellite,
chr16:39830769	SEP	HG003,HG006,HG007,	FALSE	FALSE			Satellite,
chr16:40230107	SEP	HG002,HG004,HG007,	FALSE	FALSE			Satellite,
chr16:40284991	SEP	HG002,HG003,	FALSE	FALSE			Satellite,
chr16:40477281	SEP	HG002,HG003,	FALSE	FALSE			Satellite,
chr16:40597581	SEP	HG002,	FALSE	FALSE			Microsatellite,
chr16:40626597	SEP	HG002,HG003,	FALSE	FALSE			Satellite,
chr16:40735648	SEP	HG002,HG003,HG007,	FALSE	FALSE			Satellite,
chr16:40767668	SEP	HG002,HG003,	FALSE	FALSE			Satellite,
chr16:40769324	SEP	HG003,HG006,	FALSE	FALSE			Satellite,
chr16:40770760	SEP	HG003,HG004,HG007,	FALSE	FALSE			Satellite,
chr16:40791557	SEP	HG003,HG004,HG005,	FALSE	FALSE			Satellite,
chr16:40796531	SEP	HG002,HG003,	FALSE	FALSE			Satellite,
chr16:40797106	SEP	HG002,HG003,HG007,	FALSE	FALSE			Satellite,
chr16:40797903	SEP	HG003,HG004,HG007,	FALSE	FALSE			Satellite,
chr16:40799517	SEP	HG003,HG007,	FALSE	FALSE			Satellite,
chr16:41051561	SEP	HG003,HG007,	FALSE	FALSE			Satellite,
chr16:41064969	SEP	HG007,	FALSE	FALSE			Satellite,
chr16:41173694	SEP	HG002,HG003,	FALSE	FALSE			Satellite,
chr16:41223137	SEP	HG006,HG007,	FALSE	FALSE			Satellite,
chr16:41351848	SEP	HG002,HG003,	FALSE	FALSE			Satellite,
chr16:41449759	SEP	HG002,HG003,HG007,	FALSE	FALSE			Satellite,
chr16:41475008	SEP	HG003,HG007,	FALSE	FALSE			Satellite,
chr16:41475225	SEP	HG003,HG005,HG007,	FALSE	FALSE			Satellite,
chr16:41831195	SEP	HG003,HG006,	FALSE	FALSE			Satellite,
chr16:43225890	SEP	HG002,	FALSE	FALSE			Satellite,
chr16:43321675	SEP	HG003,HG005,HG007,	FALSE	FALSE			Satellite,
chr16:43322347	SEP	HG002,HG005,HG007,	FALSE	FALSE			Satellite,
chr16:44579392	SEP	HG003,	FALSE	FALSE			Satellite,
chr16:48007870	SEP	HG003,HG004,HG005,HG007,	FALSE	FALSE			Satellite,
chr16:48050983	SEP	HG004,HG005,HG006,	FALSE	FALSE			Satellite,
chr16:48107897	SEP	HG002,HG003,	FALSE	FALSE			Satellite,
chr16:48239764	SEP	HG005,HG007,	FALSE	FALSE			Satellite,
chr16:48246552	SEP	HG007,	FALSE	FALSE			Satellite,
chr16:48958482	SEP	HG005,HG006,	FALSE	FALSE			Microsatellite,
chr16:48966028	SEP	HG002,HG003,HG006,	FALSE	FALSE			Satellite,
chr16:48966455	SEP	HG002,HG003,HG005,HG006,	FALSE	FALSE			Satellite,
chr16:49012456	SEP	HG002,HG003,	FALSE	FALSE			Satellite,
chr16:49017130	SEP	HG002,HG005,HG007,	FALSE	FALSE			Satellite,
chr16:49020110	SEP	HG004,HG007,	FALSE	FALSE			Satellite,
chr16:49047211	SEP	HG003,HG004,	FALSE	FALSE			Satellite,
chr16:49789617	SEP	HG002,HG003,	FALSE	FALSE			Satellite,
chr16:49963773	SEP	HG002,HG003,	FALSE	FALSE			Satellite,
chr16:50518722	SEP	HG004,HG007,	FALSE	FALSE			Satellite,
chr16:50659896	SEP	HG007,	FALSE	FALSE			Satellite,
chr16:50716678	SEP	HG002,HG003,	FALSE	FALSE			Satellite,
chr16:50748084	SEP	HG003,HG006,	FALSE	FALSE			Satellite,
chr16:50768634	SEP	HG002,HG003,	FALSE	FALSE			Satellite,
chr16:50862227	SEP	HG002,HG003,	FALSE	FALSE			Satellite,
chr16:50950283	SEP	HG002,HG003,	FALSE	FALSE			Satellite,
chr16:51007082	SEP	HG005,HG007,	FALSE	FALSE			Satellite,
chr16:51052672	SEP	HG002,HG003,HG004,HG006,	FALSE	FALSE			Satellite,
chr16:51073542	SEP	HG004,HG007,	FALSE	FALSE			Satellite,
chr16:51079432	SEP	HG002,HG007,	FALSE	FALSE			Satellite,
chr16:51080242	SEP	HG006,HG007,	FALSE	FALSE			Satellite,
chr16:51274669	SEP	HG003,HG007,	FALSE	FALSE			Satellite,
chr16:51438891	SEP	HG002,HG003,HG004,HG006,	FALSE	FALSE			Satellite,
chr16:51567712	SEP	HG006,HG007,	FALSE	FALSE			Satellite,
chr16:51570078	SEP	HG002,HG004,HG006,HG007,	FALSE	FALSE			Satellite,
chr16:51575548	SEP	HG002,HG003,	FALSE	FALSE			Satellite,
chr16:51577034	SEP	HG004,HG005,	FALSE	FALSE			Satellite,
chr16:51770858	SEP	HG005,HG007,	FALSE	FALSE			Satellite,
chr16:51928046	SEP	HG003,HG004,	FALSE	FALSE			Satellite,
chr16:51934782	SEP	HG007,	FALSE	FALSE			Satellite,
chr16:61614955	SEP	HG005,HG007,	FALSE	FALSE	CES1,	protein_coding,
chr16:63128331	SEP	HG004,HG005,HG007,	FALSE	FALSE			LINE,
chr16:64408665	SEP	HG002,HG003,HG004,HG006,HG007,	FALSE	FALSE	CNOT1,	protein_coding,	SINE,
chr16:64408922	SEP	HG002,HG003,HG004,HG005,HG006,HG007,	FALSE	FALSE	CNOT1,	protein_coding,	SINE,
chr16:67703372	SEP	HG004,HG007,	FALSE	FALSE	CDH8,	protein_coding,
chr16:73507745	SEP	HG005,HG007,	FALSE	FALSE	GFOD2,	protein_coding,	SINE,
chr16:75767200	SEP	HG002,HG004,	FALSE	FALSE	CLEC18A,	protein_coding,
chr16:81271043	SEP	HG002,HG003,	FALSE	FALSE	CTRB1,	protein_coding,
chr16:84377503	SEP	HG003,HG004,HG005,HG006,HG007,	FALSE	FALSE	WWOX,	protein_coding,
chr16:94150313	SEP	HG002,HG003,HG006,HG007,	FALSE	FALSE
chr16:94993196	SEP	HG002,HG003,HG004,HG005,HG006,HG007,	FALSE	FALSE	CBFA2T3,	protein_coding,
chr16:96213818	SEP	HG002,HG003,	FALSE	FALSE	AC133919.2,FAM157C,	lncRNA,
chr16:96327705	SEP	HG004,HG005,	FALSE	TRUE			Microsatellite,
chr17:2194	SEP	HG003,HG004,HG007,	FALSE	TRUE			Microsatellite,
chr17:112169	SEP	HG002,HG003,HG004,HG005,HG006,HG007,	FALSE	FALSE
chr17:3109754	SEP	HG002,HG003,HG004,HG007,	FALSE	FALSE			LINE,
chr17:3109931	SEP	HG002,HG003,HG004,HG007,	FALSE	FALSE			Microsatellite,
chr17:8315505	SEP	HG002,HG003,HG004,HG007,	FALSE	FALSE			LINE,
chr17:8315955	SEP	HG002,HG003,HG004,HG005,HG007,	FALSE	FALSE			LINE,
chr17:13567896	SEP	HG004,HG005,	FALSE	FALSE
chr17:15792675	SEP	HG002,HG003,HG004,HG005,HG006,HG007,	FALSE	FALSE	SPECC1P1,	transcribed_unprocessed_pseudogene,	Microsatellite,
chr17:18311414	SEP	HG002,HG003,HG006,	FALSE	FALSE			SINE,
chr17:18311597	SEP	HG002,HG004,HG007,	FALSE	FALSE			SINE,
chr17:21952625	SEP	HG003,HG004,	FALSE	FALSE			Satellite,
chr17:21961018	SEP	HG002,HG004,HG005,HG006,HG007,	FALSE	FALSE
chr17:22043865	SEP	HG002,HG004,	FALSE	FALSE			Microsatellite,
chr17:22062903	SEP	HG002,HG003,	FALSE	FALSE			Microsatellite,
chr17:22243858	SEP	HG004,HG005,HG006,HG007,	FALSE	FALSE
chr17:22468782	SEP	HG003,HG006,	FALSE	FALSE			Satellite,
chr17:22805302	SEP	HG002,HG007,	FALSE	FALSE	UBBP4,	transcribed_unprocessed_pseudogene,	LTR,
chr17:26814044	SEP	HG007,	TRUE	FALSE			Satellite,
chr17:27415622	SEP	HG002,HG004,HG005,HG006,	TRUE	FALSE			Microsatellite,
chr17:38408739	SEP	HG002,HG004,HG006,HG007,	FALSE	FALSE	TADA2A,	protein_coding,	SINE,
chr17:38409166	SEP	HG002,HG003,HG004,HG005,HG006,HG007,	FALSE	FALSE	TADA2A,	protein_coding,	SINE,
chr17:42132521	SEP	HG002,HG004,HG006,HG007,	FALSE	FALSE
chr17:44206874	SEP	HG002,HG003,HG004,	FALSE	FALSE	LINC00910,	lncRNA,
chr17:44208722	SEP	HG002,HG003,HG004,HG005,	FALSE	FALSE	LINC00910,	lncRNA,	SINE,
chr17:49510714	SEP	HG002,HG003,HG004,HG005,HG006,HG007,	FALSE	FALSE	LINC02086,	lncRNA,	Microsatellite,
chr17:57889890	SEP	HG002,HG003,HG004,HG005,HG006,HG007,	FALSE	FALSE			SINE,
chr17:57890164	SEP	HG002,HG006,HG007,	FALSE	FALSE			SINE,
chr17:58485841	SEP	HG002,HG003,HG005,HG006,	FALSE	FALSE	MSI2,	protein_coding,
chr17:59004108	SEP	HG002,HG003,HG004,HG005,HG006,	FALSE	FALSE
chr17:69835760	SEP	HG002,HG004,HG005,HG006,	FALSE	FALSE	ABCA9-AS1,	lncRNA,	Microsatellite,
chr17:69835949	SEP	HG002,HG004,HG005,HG006,	FALSE	FALSE	ABCA9-AS1,	lncRNA,	Microsatellite,
chr17:77684119	SEP	HG002,HG003,HG005,HG007,	FALSE	FALSE			SINE,
chr17:81399494	SEP	HG002,HG003,	FALSE	FALSE			Microsatellite,
chr17:82161515	SEP	HG004,HG007,	FALSE	FALSE	SLC38A10,	protein_coding,
chr17:84273909	SEP	HG004,	FALSE	TRUE			Microsatellite,
chr17:84274057	SEP	HG002,HG003,HG004,HG005,HG006,	FALSE	TRUE			Microsatellite,
chr17:84274547	SEP	HG002,HG004,HG005,HG006,	FALSE	TRUE			Microsatellite,
chr17:84274734	SEP	HG002,HG003,HG004,HG005,HG006,HG007,	FALSE	TRUE			Microsatellite,
chr18:3192720	SEP	HG004,	FALSE	FALSE			SINE,
chr18:7001794	SEP	HG002,HG007,	FALSE	FALSE	ARHGAP28,	protein_coding,
chr18:7307609	SEP	HG002,HG003,HG007,	FALSE	FALSE			SINE,
chr18:15974679	SEP	HG002,HG005,HG006,	TRUE	FALSE			Satellite,
chr18:16355841	SEP	HG005,	TRUE	FALSE			Satellite,
chr18:16410399	SEP	HG005,HG006,	TRUE	FALSE			Satellite,
chr18:16573889	SEP	HG006,	TRUE	FALSE			Satellite,
chr18:17159999	SEP	HG002,HG003,	TRUE	FALSE			Satellite,
chr18:18921369	SEP	HG005,HG006,	TRUE	FALSE			Satellite,
chr18:19549285	SEP	HG002,HG003,	TRUE	FALSE			Satellite,
chr18:19643804	SEP	HG003,HG005,HG006,	TRUE	FALSE			Satellite,
chr18:19803765	SEP	HG006,	TRUE	FALSE			Satellite,
chr18:19841705	SEP	HG005,HG007,	TRUE	FALSE			Satellite,
chr18:19842692	SEP	HG005,	TRUE	FALSE			Satellite,
chr18:20165601	SEP	HG005,HG007,	TRUE	FALSE			Satellite,
chr18:20822699	SEP	HG002,HG003,	TRUE	FALSE			Satellite,
chr18:20910973	SEP	HG005,HG007,	TRUE	FALSE			Satellite,
chr18:20928776	SEP	HG002,HG003,HG004,HG005,HG006,HG007,	TRUE	FALSE			Satellite,
chr18:25227705	SEP	HG004,HG007,	FALSE	FALSE			Microsatellite,
chr18:43925092	SEP	HG004,HG005,HG006,HG007,	FALSE	FALSE
chr18:44550933	SEP	HG005,HG006,HG007,	FALSE	FALSE	LINC01478,	lncRNA,
chr18:54597444	SEP	HG002,HG004,HG005,HG006,	FALSE	FALSE			Microsatellite,
chr18:57482348	SEP	HG002,HG004,	FALSE	FALSE
chr18:66263054	SEP	HG002,HG003,HG004,HG005,HG006,HG007,	FALSE	FALSE			SINE,
chr18:68428305	SEP	HG003,HG005,HG006,HG007,	FALSE	FALSE			Microsatellite,
chr18:68428659	SEP	HG003,HG005,HG006,HG007,	FALSE	FALSE			Microsatellite,
chr18:70503140	SEP	HG002,HG003,HG004,HG005,HG006,HG007,	FALSE	FALSE			SINE,
chr18:73187986	SEP	HG002,HG003,HG004,HG005,HG006,HG007,	FALSE	FALSE
chr18:73194013	SEP	HG004,HG006,HG007,	FALSE	FALSE			LINE,
chr18:74446354	SEP	HG004,HG006,HG007,	FALSE	FALSE	AC090398.1,	lncRNA,
chr18:77902918	SEP	HG003,HG006,	FALSE	FALSE			LTR,
chr18:78670445	SEP	HG002,HG003,	FALSE	FALSE
chr18:78674147	SEP	HG004,HG005,HG006,	FALSE	FALSE			LINE,
chr18:80539021	SEP	HG002,HG004,HG005,HG006,HG007,	FALSE	TRUE			Satellite,
chr18:80539493	SEP	HG002,HG003,HG004,HG005,HG006,	FALSE	TRUE			Microsatellite,
chr18:80540465	SEP	HG002,HG003,HG006,	FALSE	TRUE			Microsatellite,
chr19:829475	SEP	HG002,HG003,HG004,	FALSE	FALSE	MED16,	protein_coding,
chr19:8059686	SEP	HG002,HG007,	FALSE	FALSE	CCL25,	protein_coding,	SINE,
chr19:10998505	SEP	HG005,HG007,	FALSE	FALSE			Microsatellite,
chr19:14889897	SEP	HG002,HG003,HG004,HG005,HG006,HG007,	FALSE	FALSE	ADGRE2,	protein_coding,	Microsatellite,
chr19:15063464	SEP	HG002,HG003,HG005,HG006,HG007,	FALSE	FALSE
chr19:16191775	SEP	HG005,HG007,	FALSE	FALSE
chr19:21157792	SEP	HG002,HG007,	FALSE	FALSE
chr19:21158390	SEP	HG002,HG003,HG005,HG007,	FALSE	FALSE
chr19:25281445	SEP	HG002,HG003,HG004,	FALSE	FALSE			Satellite,
chr19:25883047	SEP	HG005,HG006,	TRUE	FALSE			Satellite,
chr19:27458068	SEP	HG002,HG003,HG006,	TRUE	FALSE			Satellite,
chr19:28501332	SEP	HG002,HG006,	TRUE	FALSE			Satellite,
chr19:29752319	SEP	HG003,HG004,	TRUE	FALSE			Satellite,
chr19:30249012	SEP	HG002,HG005,	FALSE	FALSE	LINC00662,	lncRNA,	Satellite,
chr19:30250592	SEP	HG003,HG004,HG006,	FALSE	FALSE	LINC00662,	lncRNA,	Satellite,
chr19:33316877	SEP	HG002,HG003,HG006,	FALSE	FALSE			SINE,
chr19:33317149	SEP	HG002,HG003,HG005,	FALSE	FALSE			SINE,
chr19:37905781	SEP	HG005,HG007,	FALSE	FALSE
chr19:37915316	SEP	HG002,HG004,HG007,	FALSE	FALSE
chr19:48748934	SEP	HG004,HG005,	FALSE	FALSE			Microsatellite,
chr19:53580964	SEP	HG002,HG006,	FALSE	FALSE			Low_complexity,
chr19:55472771	SEP	HG002,HG003,HG004,HG005,HG006,HG007,	FALSE	FALSE	ZNF880,	protein_coding,
chr19:59452950	SEP	HG003,HG004,HG007,	FALSE	FALSE	ZSCAN5A,AC006116.9,AC006116.8,	protein_coding,lncRNA,	LINE,
chr19:60207386	SEP	HG002,HG005,HG006,HG007,	FALSE	FALSE			Low_complexity,
chr19:61704416	SEP	HG002,HG003,HG005,HG006,HG007,	FALSE	TRUE			Satellite,
chr19:61705429	SEP	HG004,HG006,	FALSE	TRUE			Microsatellite,
chr19:61705674	SEP	HG002,HG003,HG005,HG006,HG007,	FALSE	TRUE			Microsatellite,
chr2:2045	SEP	HG002,HG003,HG004,	FALSE	TRUE			Microsatellite,
chr2:2633	SEP	HG003,HG004,	FALSE	TRUE			Microsatellite,
chr2:3429	SEP	HG002,HG003,HG004,HG005,HG006,HG007,	FALSE	TRUE			Microsatellite,
chr2:4433498	SEP	HG006,HG007,	FALSE	FALSE			Microsatellite,
chr2:9431649	SEP	HG003,HG004,	FALSE	FALSE	ITGB1BP1,	protein_coding,
chr2:10986358	SEP	HG002,HG004,HG006,	FALSE	FALSE
chr2:11911648	SEP	HG004,HG005,	FALSE	FALSE	MIR3681HG,	lncRNA,
chr2:34518670	SEP	HG002,HG004,HG006,HG007,	FALSE	FALSE	LINC01320,	lncRNA,
chr2:34747548	SEP	HG002,HG007,	FALSE	FALSE	AC012593.2,	lncRNA,
chr2:41559708	SEP	HG003,HG004,HG005,HG006,HG007,	FALSE	FALSE
chr2:48626853	SEP	HG002,HG007,	FALSE	FALSE	STON1-GTF2A1L,GTF2A1L,	protein_coding,	LINE,
chr2:54334529	SEP	HG003,HG005,HG006,HG007,	FALSE	FALSE	C2orf73,	protein_coding,
chr2:54939417	SEP	HG003,HG004,	FALSE	FALSE	EML6,	protein_coding,
chr2:57150917	SEP	HG006,HG007,	FALSE	FALSE
chr2:57456505	SEP	HG004,HG005,	FALSE	FALSE
chr2:61855274	SEP	HG003,HG005,HG007,	FALSE	FALSE	FAM161A,	protein_coding,	Microsatellite,
chr2:62735918	SEP	HG002,HG003,HG004,HG005,HG006,HG007,	FALSE	FALSE	EHBP1,	protein_coding,	Microsatellite,
chr2:66289197	SEP	HG002,HG003,HG004,HG005,HG006,HG007,	FALSE	FALSE
chr2:68530574	SEP	HG005,	FALSE	FALSE	APLF,	protein_coding,	Microsatellite,
chr2:73800732	SEP	HG002,HG003,	FALSE	FALSE	C2orf78,	protein_coding,
chr2:75817870	SEP	HG002,HG003,HG004,HG005,HG006,HG007,	FALSE	FALSE	AC110614.1,	lncRNA,	Microsatellite,
chr2:78854367	SEP	HG002,HG003,HG004,HG005,HG006,HG007,	FALSE	FALSE			SINE,
chr2:88193168	SEP	HG004,HG006,	FALSE	FALSE	THNSL2,	protein_coding,	Microsatellite,
chr2:88193437	SEP	HG002,HG006,	FALSE	FALSE	THNSL2,	protein_coding,	Microsatellite,
chr2:89839210	SEP	HG005,HG006,	FALSE	FALSE			Satellite,
chr2:91387856	SEP	HG002,HG003,HG006,HG007,	FALSE	FALSE			Satellite,
chr2:91404852	SEP	HG005,HG006,HG007,	FALSE	FALSE			Satellite,
chr2:91442779	SEP	HG002,HG004,HG006,	FALSE	FALSE			Satellite,
chr2:91690657	SEP	HG003,HG004,HG006,	FALSE	FALSE			Microsatellite,
chr2:92299238	SEP	HG002,HG003,	FALSE	FALSE			Satellite,
chr2:92338035	SEP	HG005,HG007,	TRUE	FALSE			Satellite,
chr2:92339552	SEP	HG007,	TRUE	FALSE			Satellite,
chr2:94695217	SEP	HG002,HG003,	FALSE	FALSE
chr2:96257794	SEP	HG002,HG003,HG007,	FALSE	FALSE			LINE,
chr2:97442259	SEP	HG006,HG007,	FALSE	FALSE	FAM178B,	protein_coding,	SINE,
chr2:101927662	SEP	HG002,HG007,	FALSE	FALSE	RFX8,	protein_coding,	Microsatellite,
chr2:105110381	SEP	HG002,HG004,HG006,HG007,	FALSE	FALSE			Low_complexity,
chr2:109314438	SEP	HG006,HG007,	FALSE	FALSE	CCDC138,	protein_coding,
chr2:114373633	SEP	HG005,HG006,HG007,	FALSE	FALSE	ACTR3,	protein_coding,
chr2:117382016	SEP	HG004,HG006,	FALSE	FALSE
chr2:124119063	SEP	HG003,HG004,HG005,	FALSE	FALSE			Microsatellite,
chr2:124119239	SEP	HG003,HG004,HG005,	FALSE	FALSE			Microsatellite,
chr2:124119729	SEP	HG002,HG003,HG004,HG005,HG006,HG007,	FALSE	FALSE			Microsatellite,
chr2:126752810	SEP	HG005,HG006,HG007,	FALSE	FALSE	AC023347.1,	lncRNA,	LINE,
chr2:127354172	SEP	HG004,HG007,	FALSE	FALSE			LTR,
chr2:129600184	SEP	HG002,HG003,HG004,HG005,HG006,HG007,	FALSE	FALSE			LTR,
chr2:131294671	SEP	HG002,HG003,HG007,	FALSE	FALSE	ARHGEF4,	protein_coding,	LINE,
chr2:131294979	SEP	HG002,HG003,HG005,	FALSE	FALSE	ARHGEF4,	protein_coding,	LINE,
chr2:132065973	SEP	HG002,HG005,HG007,	FALSE	FALSE			LTR,
chr2:133234580	SEP	HG004,HG007,	FALSE	FALSE	NCKAP5,AC010974.2,	protein_coding,lncRNA,
chr2:158789228	SEP	HG002,HG003,HG004,HG007,	FALSE	FALSE	CCDC148,	protein_coding,	LINE,
chr2:159222566	SEP	HG002,HG003,HG004,HG006,	FALSE	FALSE
chr2:159565350	SEP	HG003,HG005,HG007,	FALSE	FALSE	MSTRG.3245,	protein_coding,	LINE,
chr2:167146918	SEP	HG004,	FALSE	FALSE			LINE,
chr2:167347829	SEP	HG002,HG004,	FALSE	FALSE	XIRP2,AC092601.1,	protein_coding,processed_pseudogene,
chr2:174742448	SEP	HG002,HG004,HG006,	FALSE	FALSE			Microsatellite,
chr2:174742731	SEP	HG002,HG004,HG005,HG006,	FALSE	FALSE			Microsatellite,
chr2:176205332	SEP	HG005,HG007,	FALSE	FALSE			Microsatellite,
chr2:176348535	SEP	HG005,HG007,	FALSE	FALSE
chr2:176889033	SEP	HG002,HG004,HG005,HG006,	FALSE	FALSE
chr2:181779345	SEP	HG006,HG007,	FALSE	FALSE	LINC01934,	lncRNA,
chr2:181779466	SEP	HG006,HG007,	FALSE	FALSE	LINC01934,	lncRNA,
chr2:187288235	SEP	HG002,HG003,HG004,HG005,HG006,HG007,	FALSE	FALSE			LINE,
chr2:205827981	SEP	HG002,HG003,HG005,HG006,	FALSE	FALSE	PARD3B,	protein_coding,
chr2:206707611	SEP	HG002,HG003,HG004,HG006,	FALSE	FALSE	GPR1-AS,	lncRNA,
chr2:207968646	SEP	HG002,HG003,HG004,HG005,HG006,HG007,	FALSE	FALSE	AC009226.1,	lncRNA,
chr2:217603874	SEP	HG003,HG007,	FALSE	FALSE			Microsatellite,
chr2:218288744	SEP	HG004,HG005,HG006,HG007,	FALSE	FALSE	TNS1,	protein_coding,	Microsatellite,
chr2:219676013	SEP	HG002,HG003,HG004,	FALSE	FALSE			SINE,
chr2:219676293	SEP	HG003,HG004,HG007,	FALSE	FALSE			SINE,
chr2:221376852	SEP	HG002,HG004,HG006,	FALSE	FALSE
chr2:223618467	SEP	HG003,HG004,HG005,HG007,	FALSE	FALSE	KCNE4,	protein_coding,	Microsatellite,
chr2:223618577	SEP	HG003,HG004,HG005,HG007,	FALSE	FALSE	KCNE4,	protein_coding,	LINE,
chr2:228746985	SEP	HG002,HG003,HG004,HG005,HG006,HG007,	FALSE	FALSE
chr2:233713867	SEP	HG002,HG003,HG004,HG005,HG006,HG007,	FALSE	FALSE	ATG16L1,	protein_coding,	Microsatellite,
chr2:234276565	SEP	HG002,HG005,HG006,	FALSE	FALSE	MROH2A,	protein_coding,	Microsatellite,
chr2:234276965	SEP	HG002,HG006,	FALSE	FALSE	MROH2A,	protein_coding,	DNA,
chr2:238145083	SEP	HG005,HG007,	FALSE	FALSE	LRRFIP1,	protein_coding,	SINE,
chr2:241182679	SEP	HG002,HG003,HG005,	FALSE	FALSE	AC011298.1,	lncRNA,	LTR,
chr2:241185873	SEP	HG002,HG003,HG004,HG005,HG006,	FALSE	FALSE			LTR,
chr2:242404696	SEP	HG003,HG005,HG006,HG007,	FALSE	FALSE	FAM240C,LINC01237,	protein_coding,lncRNA,
chr20:1614	SEP	HG002,HG005,HG007,	FALSE	TRUE			Microsatellite,
chr20:2724	SEP	HG002,HG003,HG004,	FALSE	TRUE			Microsatellite,
chr20:5784844	SEP	HG002,HG004,	FALSE	FALSE			SINE,
chr20:5785869	SEP	HG003,HG004,HG007,	FALSE	FALSE			SINE,
chr20:8060141	SEP	HG003,HG004,HG007,	FALSE	FALSE	TMX4,	protein_coding,	Microsatellite,
chr20:26283109	SEP	HG002,HG006,HG007,	FALSE	FALSE			Satellite,
chr20:26283325	SEP	HG002,HG003,HG007,	FALSE	FALSE			Satellite,
chr20:26403544	SEP	HG005,HG006,HG007,	FALSE	FALSE			Satellite,
chr20:29822118	SEP	HG002,HG003,HG004,HG005,HG006,HG007,	FALSE	FALSE			Satellite,
chr20:30635595	SEP	HG002,HG003,	FALSE	FALSE			Satellite,
chr20:30645882	SEP	HG002,HG003,HG004,HG005,HG007,	FALSE	FALSE			Satellite,
chr20:30651638	SEP	HG007,	FALSE	FALSE			Satellite,
chr20:30888819	SEP	HG003,HG004,HG006,	FALSE	FALSE			Satellite,
chr20:30913448	SEP	HG003,HG004,	FALSE	FALSE			Satellite,
chr20:31328356	SEP	HG003,HG006,	FALSE	FALSE			Satellite,
chr20:31464411	SEP	HG002,HG004,HG006,	FALSE	FALSE			Satellite,
chr20:31478384	SEP	HG005,HG007,	FALSE	FALSE			Satellite,
chr20:31488299	SEP	HG004,	FALSE	FALSE			Satellite,
chr20:31489396	SEP	HG002,HG003,HG004,HG006,HG007,	FALSE	FALSE			Satellite,
chr20:31624631	SEP	HG002,HG003,HG004,HG006,HG007,	FALSE	FALSE
chr20:31987134	SEP	HG002,HG003,HG007,	FALSE	FALSE			Satellite,
chr20:32055359	SEP	HG002,HG003,	FALSE	FALSE			Microsatellite,
chr20:32066313	SEP	HG006,HG007,	FALSE	FALSE			Satellite,
chr20:32349856	SEP	HG002,HG003,HG006,	FALSE	FALSE			Microsatellite,
chr20:32378703	SEP	HG004,HG007,	FALSE	FALSE			Microsatellite,
chr20:32387079	SEP	HG004,HG007,	FALSE	FALSE			Microsatellite,
chr20:32412555	SEP	HG002,HG003,	FALSE	FALSE			Satellite,
chr20:32630268	SEP	HG002,HG003,HG004,HG005,	FALSE	FALSE			Microsatellite,
chr20:32738053	SEP	HG002,HG003,	FALSE	FALSE			Microsatellite,
chr20:32815065	SEP	HG005,HG007,	FALSE	FALSE			Microsatellite,
chr20:32842670	SEP	HG002,	FALSE	FALSE			Microsatellite,
chr20:32886204	SEP	HG004,HG005,	FALSE	FALSE			Microsatellite,
chr20:32892227	SEP	HG004,HG005,HG006,	FALSE	FALSE			Microsatellite,
chr20:32911392	SEP	HG005,HG006,	FALSE	FALSE			Microsatellite,
chr20:34046969	SEP	HG005,HG006,HG007,	FALSE	FALSE	KIF3B,	protein_coding,	Microsatellite,
chr20:35850023	SEP	HG002,	FALSE	FALSE
chr20:36376979	SEP	HG002,HG003,HG004,HG005,HG006,	FALSE	FALSE	PIGU,	protein_coding,	SINE,
chr20:36377273	SEP	HG002,HG003,HG004,HG005,HG006,	FALSE	FALSE	PIGU,	protein_coding,
chr20:45868580	SEP	HG002,HG003,HG004,HG005,HG006,	FALSE	FALSE	JPH2,	protein_coding,
chr20:47847653	SEP	HG002,HG003,HG004,HG005,HG006,HG007,	FALSE	FALSE
chr20:62719027	SEP	HG002,HG003,HG004,HG005,HG006,HG007,	FALSE	FALSE
chr20:63115158	SEP	HG005,	FALSE	FALSE	CDH4,	protein_coding,
chr20:64903608	SEP	HG002,HG003,HG006,	FALSE	FALSE	HAR1B,	lncRNA,
chr20:64972780	SEP	HG002,	FALSE	FALSE	AL096828.1,	lncRNA,
chr20:65785755	SEP	HG002,HG005,HG006,	FALSE	FALSE	ZNF512B,	protein_coding,
chr20:66107944	SEP	HG002,	FALSE	FALSE	PCMTD2,	protein_coding,	Microsatellite,
chr20:66108084	SEP	HG004,	FALSE	FALSE	PCMTD2,	protein_coding,	Microsatellite,
chr20:66206730	SEP	HG002,HG003,HG004,	FALSE	FALSE			Satellite,
chr20:66207178	SEP	HG006,HG007,	FALSE	TRUE
chr20:66207605	SEP	HG003,HG006,HG007,	FALSE	TRUE			Microsatellite,
chr20:66207992	SEP	HG002,HG005,HG006,HG007,	FALSE	TRUE			Microsatellite,
chr20:66208205	SEP	HG002,HG005,HG006,HG007,	FALSE	TRUE			Microsatellite,
chr21:259649	SEP	HG005,HG006,HG007,	FALSE	FALSE
chr21:5584743	SEP	HG004,HG006,HG007,	FALSE	FALSE
chr21:5935546	SEP	HG003,	FALSE	FALSE			Microsatellite,
chr21:6098446	SEP	HG003,HG006,	FALSE	FALSE			Satellite,
chr21:6401342	SEP	HG002,HG003,HG004,HG007,	FALSE	FALSE			Microsatellite,
chr21:6796452	SEP	HG005,HG006,	FALSE	FALSE			Satellite,
chr21:8804190	SEP	HG005,HG006,HG007,	FALSE	FALSE			Satellite,
chr21:8863328	SEP	HG002,HG003,HG005,	FALSE	FALSE			Satellite,
chr21:15589913	SEP	HG002,HG003,	FALSE	FALSE			LINE,
chr21:16608550	SEP	HG004,HG005,HG006,HG007,	FALSE	FALSE	CHODL,	protein_coding,	Microsatellite,
chr21:16608678	SEP	HG004,HG006,HG007,	FALSE	FALSE	CHODL,	protein_coding,
chr21:20650486	SEP	HG002,HG003,HG004,HG007,	FALSE	FALSE	AP000561.1,	lncRNA,
chr21:30941623	SEP	HG002,HG005,HG006,HG007,	FALSE	FALSE	CFAP298-TCP10L,TCP10L,	protein_coding,	LINE,
chr21:34879546	SEP	HG003,HG004,HG007,	FALSE	FALSE	AP000695.2,CLDN14,	lncRNA,protein_coding,	Low_complexity,
chr21:37126750	SEP	HG002,HG003,HG006,	FALSE	FALSE	LINC00114,	lncRNA,
chr21:37127010	SEP	HG002,HG003,HG004,HG006,	FALSE	FALSE	LINC00114,	lncRNA,	LTR,
chr21:42761220	SEP	HG003,HG004,	FALSE	FALSE	TRPM2,	protein_coding,	Microsatellite,
chr21:43417336	SEP	HG003,HG005,	FALSE	FALSE
chr21:44187436	SEP	HG005,HG006,	FALSE	FALSE	PCBP3,	protein_coding,	Microsatellite,
chr21:44344191	SEP	HG003,HG007,	FALSE	FALSE			LTR,
chr21:45086274	SEP	HG003,HG004,HG005,HG006,HG007,	FALSE	TRUE			Microsatellite,
chr21:45087453	SEP	HG002,HG003,HG004,HG007,	FALSE	TRUE			Microsatellite,
chr22:2192742	SEP	HG002,HG004,	FALSE	FALSE			Satellite,
chr22:2192925	SEP	HG002,HG003,HG004,	FALSE	FALSE			Satellite,
chr22:4408444	SEP	HG003,HG005,HG006,	FALSE	FALSE
chr22:5952346	SEP	HG002,HG003,HG005,HG007,	FALSE	FALSE			Microsatellite,
chr22:5990358	SEP	HG002,HG003,HG004,HG005,HG006,HG007,	FALSE	FALSE			Microsatellite,
chr22:6010259	SEP	HG002,HG004,HG005,	FALSE	FALSE			SINE,
chr22:6122085	SEP	HG002,HG003,	FALSE	FALSE			Satellite,
chr22:6184315	SEP	HG004,HG005,HG006,HG007,	FALSE	FALSE			Satellite,
chr22:6186889	SEP	HG004,HG005,HG007,	FALSE	FALSE			Satellite,
chr22:7124747	SEP	HG002,HG003,HG004,	FALSE	FALSE			Microsatellite,
chr22:7833416	SEP	HG002,HG005,HG006,	FALSE	FALSE			Satellite,
chr22:7846201	SEP	HG003,	FALSE	FALSE			Satellite,
chr22:7864754	SEP	HG002,HG003,HG004,	FALSE	FALSE			Satellite,
chr22:7869219	SEP	HG006,	FALSE	FALSE
chr22:8207899	SEP	HG002,HG003,HG004,	FALSE	FALSE			Microsatellite,
chr22:8427582	SEP	HG002,HG004,HG006,HG007,	FALSE	FALSE			Microsatellite,
chr22:8427901	SEP	HG002,HG005,HG006,	FALSE	FALSE			Microsatellite,
chr22:8428052	SEP	HG002,HG003,HG004,	FALSE	FALSE			Microsatellite,
chr22:9368151	SEP	HG002,HG003,HG004,	FALSE	FALSE			Satellite,
chr22:9398992	SEP	HG004,HG007,	FALSE	FALSE			Satellite,
chr22:9531653	SEP	HG002,HG005,HG007,	FALSE	FALSE			Satellite,
chr22:9566353	SEP	HG002,HG004,HG007,	FALSE	FALSE			Satellite,
chr22:9578170	SEP	HG002,HG003,HG005,HG007,	FALSE	FALSE			Satellite,
chr22:9692733	SEP	HG002,HG003,HG006,	FALSE	FALSE			Satellite,
chr22:10251198	SEP	HG005,HG007,	FALSE	FALSE			Microsatellite,
chr22:10716792	SEP	HG002,HG003,HG004,HG006,	FALSE	FALSE			LINE,
chr22:10995847	SEP	HG002,HG003,HG004,	FALSE	FALSE
chr22:12303167	SEP	HG006,HG007,	FALSE	FALSE			Satellite,
chr22:12327135	SEP	HG005,HG006,HG007,	FALSE	FALSE
chr22:12480452	SEP	HG003,	FALSE	FALSE			Satellite,
chr22:15543512	SEP	HG004,HG005,HG007,	TRUE	FALSE			Satellite,
chr22:16514403	SEP	HG002,HG003,HG005,	FALSE	FALSE			Satellite,
chr22:16653259	SEP	HG002,HG003,HG004,	FALSE	FALSE			Satellite,
chr22:16661557	SEP	HG002,HG003,HG004,HG006,HG007,	FALSE	FALSE			Satellite,
chr22:16854125	SEP	HG003,HG005,	FALSE	FALSE			Satellite,
chr22:16858402	SEP	HG002,HG003,HG007,	FALSE	FALSE			Satellite,
chr22:16906758	SEP	HG003,HG005,HG006,HG007,	FALSE	FALSE			Satellite,
chr22:17016717	SEP	HG002,HG003,HG005,	FALSE	FALSE			Satellite,
chr22:17223707	SEP	HG004,HG005,HG006,	FALSE	FALSE
chr22:17965914	SEP	HG004,HG005,HG006,HG007,	FALSE	FALSE
chr22:18245569	SEP	HG004,HG005,HG006,	FALSE	FALSE	SLC25A18,	protein_coding,	SINE,
chr22:18848081	SEP	HG002,HG005,HG007,	FALSE	FALSE	USP18,	protein_coding,	SINE,
chr22:18873526	SEP	HG004,	FALSE	FALSE	FAM230D,	lncRNA,
chr22:19077988	SEP	HG004,HG006,	FALSE	FALSE			LINE,
chr22:24376527	SEP	HG002,HG005,HG006,	FALSE	FALSE
chr22:32609636	SEP	HG002,HG003,	FALSE	FALSE			SINE,
chr22:32610965	SEP	HG002,HG003,	FALSE	FALSE			LTR,
chr22:33824369	SEP	HG002,HG006,	FALSE	FALSE	LARGE1,	protein_coding,	SINE,
chr22:33844761	SEP	HG002,HG003,HG004,HG005,HG006,HG007,	FALSE	FALSE	LARGE1,	protein_coding,
chr22:36195056	SEP	HG004,HG006,HG007,	FALSE	FALSE			SINE,
chr22:40498155	SEP	HG003,HG006,HG007,	FALSE	FALSE	FAM83F,	protein_coding,
chr22:42625370	SEP	HG005,HG006,	FALSE	FALSE	CYP2D7,	polymorphic_pseudogene,	SINE,
chr22:49825982	SEP	HG002,HG004,HG005,	FALSE	FALSE
chr22:51322219	SEP	HG004,HG005,	FALSE	TRUE			Microsatellite,
chr22:51322928	SEP	HG002,HG004,HG005,	FALSE	TRUE			Microsatellite,
chr3:1480	SEP	HG007,	FALSE	TRUE			Microsatellite,
chr3:1969	SEP	HG002,HG003,HG004,HG007,	FALSE	TRUE			Microsatellite,
chr3:2270	SEP	HG007,	FALSE	TRUE			Microsatellite,
chr3:2646	SEP	HG002,HG003,HG004,HG006,HG007,	FALSE	TRUE			Satellite,
chr3:3278	SEP	HG004,HG005,HG007,	FALSE	FALSE			Satellite,
chr3:612752	SEP	HG003,HG004,HG007,	FALSE	FALSE	LINC01266,	lncRNA,	Microsatellite,
chr3:6603321	SEP	HG002,HG003,HG005,HG006,HG007,	FALSE	FALSE	AC069277.1,	lncRNA,	LINE,
chr3:8729141	SEP	HG002,HG006,HG007,	FALSE	FALSE	SSUH2,CAV3,	protein_coding,
chr3:13101442	SEP	HG005,HG007,	FALSE	FALSE	IQSEC1,	protein_coding,	LINE,
chr3:16200960	SEP	HG002,HG003,HG004,HG005,HG006,HG007,	FALSE	FALSE	GALNT15,	protein_coding,
chr3:32063508	SEP	HG005,HG006,HG007,	FALSE	FALSE	OSBPL10,	protein_coding,	LTR,
chr3:32118524	SEP	HG002,HG003,HG005,	FALSE	FALSE	GPD1L,	protein_coding,
chr3:38090066	SEP	HG004,HG005,	FALSE	FALSE	DLEC1,	protein_coding,	Microsatellite,
chr3:40218012	SEP	HG005,HG006,HG007,	FALSE	FALSE	MYRIP,EIF1B-AS1,	protein_coding,lncRNA,	Microsatellite,
chr3:42364978	SEP	HG004,HG007,	FALSE	FALSE
chr3:46198405	SEP	HG003,HG004,	FALSE	FALSE	CCR3,	protein_coding,	Microsatellite,
chr3:52778117	SEP	HG005,HG006,	FALSE	FALSE	NEK4,	protein_coding,	SINE,
chr3:68735946	SEP	HG005,HG007,	FALSE	FALSE
chr3:70373815	SEP	HG004,HG005,HG007,	FALSE	FALSE	SAMMSON,	lncRNA,	Microsatellite,
chr3:80069731	SEP	HG002,HG003,HG005,HG006,	FALSE	FALSE
chr3:80069898	SEP	HG002,HG004,	FALSE	FALSE
chr3:84110043	SEP	HG002,HG003,HG004,HG005,HG007,	FALSE	FALSE
chr3:84703697	SEP	HG002,HG003,HG005,HG006,	FALSE	FALSE	LINC00971,	lncRNA,
chr3:84950538	SEP	HG002,HG003,HG004,	FALSE	FALSE			LINE,
chr3:90425811	SEP	HG002,HG003,HG005,HG006,HG007,	FALSE	FALSE			Satellite,
chr3:90427249	SEP	HG003,HG004,HG005,	FALSE	FALSE			Satellite,
chr3:90564619	SEP	HG002,HG005,HG007,	FALSE	FALSE			Satellite,
chr3:90567913	SEP	HG002,HG004,	FALSE	FALSE			Microsatellite,
chr3:90646502	SEP	HG002,HG003,HG007,	FALSE	FALSE			Satellite,
chr3:95366726	SEP	HG005,HG006,	TRUE	FALSE			Satellite,
chr3:95509334	SEP	HG002,HG003,HG004,	TRUE	FALSE			Microsatellite,
chr3:96411820	SEP	HG003,HG005,HG006,	TRUE	FALSE			Satellite,
chr3:98449202	SEP	HG002,HG003,HG004,HG005,HG006,HG007,	FALSE	FALSE			LINE,
chr3:98449438	SEP	HG002,HG003,HG004,HG005,HG007,	FALSE	FALSE
chr3:106118903	SEP	HG002,HG003,HG004,HG005,HG006,HG007,	FALSE	FALSE
chr3:110303637	SEP	HG002,HG003,HG007,	FALSE	FALSE	BBX,	protein_coding,
chr3:110303902	SEP	HG002,HG003,HG007,	FALSE	FALSE	BBX,	protein_coding,	Microsatellite,
chr3:126327488	SEP	HG004,HG007,	FALSE	FALSE	MYLK-AS1,	lncRNA,
chr3:139048013	SEP	HG002,HG003,HG004,	FALSE	FALSE	PCCB,	protein_coding,	LINE,
chr3:146196152	SEP	HG003,HG006,	FALSE	FALSE	SLC9A9,	protein_coding,	Microsatellite,
chr3:152131982	SEP	HG006,	FALSE	FALSE	TM4SF1-AS1,	lncRNA,	Retroposon,
chr3:155291459	SEP	HG002,HG003,HG004,HG005,HG006,	FALSE	FALSE
chr3:155291577	SEP	HG003,HG004,HG005,HG007,	FALSE	FALSE
chr3:155663906	SEP	HG004,HG006,HG007,	FALSE	FALSE			SINE,
chr3:158083409	SEP	HG002,HG003,HG004,HG006,HG007,	FALSE	FALSE
chr3:159441606	SEP	HG002,HG006,	FALSE	FALSE			Microsatellite,
chr3:159441781	SEP	HG002,HG006,	FALSE	FALSE			DNA,
chr3:159846346	SEP	HG002,HG003,HG004,HG005,HG006,HG007,	FALSE	FALSE			SINE,
chr3:169137709	SEP	HG004,HG005,HG007,	FALSE	FALSE			LINE,
chr3:174346438	SEP	HG002,HG003,HG004,HG005,HG006,HG007,	FALSE	FALSE			Microsatellite,
chr3:177549727	SEP	HG002,HG003,HG004,HG005,HG007,	FALSE	FALSE	NAALADL2,	protein_coding,	SINE,
chr3:186470546	SEP	HG002,HG003,HG005,HG007,	FALSE	FALSE	KLHL24,	protein_coding,	SINE,
chr3:186494580	SEP	HG002,HG003,	FALSE	FALSE			SINE,
chr3:190220038	SEP	HG002,HG003,HG004,HG005,HG006,HG007,	FALSE	FALSE			Microsatellite,
chr3:194162941	SEP	HG002,HG003,HG004,HG005,HG006,HG007,	FALSE	FALSE	CCDC50,	protein_coding,
chr3:194314954	SEP	HG002,HG003,HG004,HG005,HG006,HG007,	FALSE	FALSE
chr3:197376154	SEP	HG003,	FALSE	FALSE
chr3:198727899	SEP	HG002,HG003,HG004,HG005,HG006,	FALSE	FALSE			SINE,
chr3:199536999	SEP	HG004,HG005,	FALSE	FALSE	MSTRG.4165,	protein_coding,	Microsatellite,
chr3:199933536	SEP	HG002,HG003,HG004,HG005,HG006,HG007,	FALSE	FALSE	DLG1,	protein_coding,
chr3:200399904	SEP	HG002,HG003,	FALSE	FALSE	AC024560.5,	lncRNA,
chr3:201043088	SEP	HG002,HG003,HG006,	FALSE	FALSE	OR4F5,	protein_coding,	Microsatellite,
chr4:6870110	SEP	HG003,HG004,HG007,	FALSE	FALSE
chr4:6870735	SEP	HG003,HG005,HG007,	FALSE	FALSE			SINE,
chr4:8605827	SEP	HG002,HG003,	FALSE	FALSE
chr4:8611462	SEP	HG005,HG006,HG007,	FALSE	FALSE
chr4:8617103	SEP	HG002,HG003,	FALSE	FALSE
chr4:8744787	SEP	HG004,HG005,HG007,	FALSE	FALSE			SINE,
chr4:10208903	SEP	HG004,HG005,HG006,HG007,	FALSE	FALSE
chr4:11116606	SEP	HG003,HG004,HG005,HG006,HG007,	FALSE	FALSE			Microsatellite,
chr4:14936883	SEP	HG003,HG005,HG006,HG007,	FALSE	FALSE	CPEB2-DT,	lncRNA,
chr4:29391575	SEP	HG002,HG003,HG004,HG005,HG006,HG007,	FALSE	FALSE			Microsatellite,
chr4:29647343	SEP	HG004,HG007,	FALSE	FALSE			Microsatellite,
chr4:33131782	SEP	HG002,HG003,HG004,HG005,HG006,HG007,	FALSE	FALSE	AC093606.1,	lncRNA,	Microsatellite,
chr4:35172412	SEP	HG003,	FALSE	FALSE			Microsatellite,
chr4:42734593	SEP	HG002,HG003,HG004,HG005,HG006,HG007,	FALSE	FALSE			LINE,
chr4:48910573	SEP	HG002,HG003,HG004,HG005,HG006,HG007,	FALSE	FALSE			Microsatellite,
chr4:49529319	SEP	HG002,HG003,HG004,HG005,HG007,	FALSE	FALSE			Microsatellite,
chr4:49529558	SEP	HG002,HG003,HG004,HG005,HG007,	FALSE	FALSE			Microsatellite,
chr4:49705154	SEP	HG002,HG004,HG005,HG006,HG007,	TRUE	FALSE			Satellite,
chr4:57411049	SEP	HG002,HG003,HG005,HG006,	FALSE	FALSE	AC058822.1,	protein_coding,	SINE,
chr4:59106974	SEP	HG003,HG004,HG005,HG007,	FALSE	FALSE	NMU,	protein_coding,	Microsatellite,
chr4:59234229	SEP	HG002,HG003,HG004,HG005,HG006,HG007,	FALSE	FALSE
chr4:64514462	SEP	HG002,HG003,HG004,HG005,HG007,	FALSE	FALSE			LINE,
chr4:65284885	SEP	HG002,HG003,HG004,	FALSE	FALSE	ADGRL3,	protein_coding,
chr4:65285390	SEP	HG002,HG003,HG004,	FALSE	FALSE	ADGRL3,	protein_coding,
chr4:67355004	SEP	HG002,HG003,HG005,HG006,	FALSE	FALSE			LINE,
chr4:73962249	SEP	HG002,HG006,	FALSE	FALSE			Microsatellite,
chr4:73963230	SEP	HG002,HG003,HG004,HG006,HG007,	FALSE	FALSE			Microsatellite,
chr4:90555750	SEP	HG003,HG004,HG005,HG007,	FALSE	FALSE	KLHL8,	protein_coding,
chr4:94335840	SEP	HG002,HG003,	FALSE	FALSE	CCSER1,	protein_coding,	LINE,
chr4:96261875	SEP	HG005,HG006,HG007,	FALSE	FALSE	GRID2,	protein_coding,
chr4:97228731	SEP	HG002,HG003,HG004,HG006,HG007,	FALSE	FALSE			Microsatellite,
chr4:99817246	SEP	HG002,HG003,HG004,HG006,	FALSE	FALSE	LINC02267,	lncRNA,	LINE,
chr4:100121413	SEP	HG003,HG004,HG005,HG006,HG007,	FALSE	FALSE	LINC02267,	lncRNA,	SINE,
chr4:104354255	SEP	HG002,HG004,HG005,HG006,HG007,	FALSE	FALSE	PPP3CA,	protein_coding,
chr4:105063870	SEP	HG004,HG006,HG007,	FALSE	FALSE	BANK1,	protein_coding,	Microsatellite,
chr4:107396548	SEP	HG003,HG005,HG006,HG007,	FALSE	FALSE			Microsatellite,
chr4:109993150	SEP	HG003,HG004,HG005,	FALSE	FALSE	AC092445.1,	lncRNA,
chr4:110470585	SEP	HG002,HG003,HG006,	FALSE	FALSE	DKK2,	protein_coding,
chr4:117665339	SEP	HG005,HG007,	FALSE	FALSE
chr4:117842053	SEP	HG003,HG004,HG005,HG006,HG007,	FALSE	FALSE
chr4:117842865	SEP	HG004,HG005,HG006,HG007,	FALSE	FALSE
chr4:122711655	SEP	HG006,HG007,	FALSE	FALSE	GTF2IP12,	transcribed_unprocessed_pseudogene,
chr4:123249553	SEP	HG002,HG004,HG006,	FALSE	FALSE	LINC02502,AC097173.1,	lncRNA,transcribed_unprocessed_pseudogene,
chr4:123520382	SEP	HG002,HG003,HG004,HG005,HG006,HG007,	FALSE	FALSE	AC073475.1,	lncRNA,	LINE,
chr4:133315556	SEP	HG002,HG003,HG004,	FALSE	FALSE			Microsatellite,
chr4:144629329	SEP	HG003,HG005,HG006,HG007,	FALSE	FALSE	LINC02432,	lncRNA,
chr4:154743445	SEP	HG002,HG003,HG004,HG006,HG007,	FALSE	FALSE	FAM160A1,	protein_coding,	LINE,
chr4:155434827	SEP	HG004,HG005,HG006,HG007,	FALSE	FALSE			Microsatellite,
chr4:155435047	SEP	HG005,HG006,HG007,	FALSE	FALSE
chr4:160701382	SEP	HG003,HG004,HG007,	FALSE	FALSE	GRIA2,	protein_coding,
chr4:160701797	SEP	HG004,HG005,HG006,HG007,	FALSE	FALSE	GRIA2,	protein_coding,
chr4:164878104	SEP	HG002,HG003,HG004,HG005,HG006,HG007,	FALSE	FALSE	FSTL5,	protein_coding,	LINE,
chr4:166005202	SEP	HG002,HG003,	FALSE	FALSE
chr4:166412108	SEP	HG004,HG005,HG007,	FALSE	FALSE			SINE,
chr4:166659216	SEP	HG004,HG005,HG007,	FALSE	FALSE			SINE,
chr4:168428865	SEP	HG002,HG004,HG006,	FALSE	FALSE	TMEM192,	protein_coding,	SINE,
chr4:168429511	SEP	HG002,HG004,HG006,HG007,	FALSE	FALSE	TMEM192,	protein_coding,	SINE,
chr4:173509877	SEP	HG002,HG003,HG005,HG007,	FALSE	FALSE			SINE,
chr4:173572811	SEP	HG002,HG007,	FALSE	FALSE			LTR,
chr4:174810565	SEP	HG002,HG004,	FALSE	FALSE
chr4:175419780	SEP	HG005,HG006,HG007,	FALSE	FALSE	GALNTL6,	protein_coding,
chr4:175851755	SEP	HG002,HG003,HG004,	FALSE	FALSE	GALNTL6,	protein_coding,	LINE,
chr4:177660352	SEP	HG002,HG003,HG004,HG005,HG006,HG007,	FALSE	FALSE	CEP44,	protein_coding,
chr4:178043671	SEP	HG002,HG003,HG004,HG006,HG007,	FALSE	FALSE	GLRA3,	protein_coding,
chr4:182472427	SEP	HG005,HG007,	FALSE	FALSE
chr4:183733337	SEP	HG004,HG005,HG006,	FALSE	FALSE			Microsatellite,
chr4:183735098	SEP	HG003,	FALSE	FALSE
chr4:191134244	SEP	HG004,HG007,	FALSE	FALSE			SINE,
chr4:191134367	SEP	HG004,HG007,	FALSE	FALSE			Microsatellite,
chr5:1016	SEP	HG002,HG003,HG004,	FALSE	TRUE			Microsatellite,
chr5:1364	SEP	HG002,HG003,HG004,	FALSE	TRUE			Microsatellite,
chr5:2287	SEP	HG002,HG003,HG004,HG005,HG006,HG007,	FALSE	TRUE			Microsatellite,
chr5:684102	SEP	HG002,HG005,HG006,	FALSE	FALSE	TPPP,	protein_coding,
chr5:756230	SEP	HG002,HG003,HG004,HG005,HG006,HG007,	FALSE	FALSE	ZDHHC11,	protein_coding,
chr5:1784040	SEP	HG002,HG003,HG004,HG007,	FALSE	FALSE
chr5:1784226	SEP	HG005,HG006,	FALSE	FALSE
chr5:9910557	SEP	HG002,HG004,HG006,HG007,	FALSE	FALSE
chr5:10578126	SEP	HG003,HG005,	FALSE	FALSE	ANKRD33B,	protein_coding,
chr5:11754696	SEP	HG002,HG003,HG004,HG005,HG006,HG007,	FALSE	FALSE	CTNND2,	protein_coding,	Microsatellite,
chr5:12622735	SEP	HG002,HG003,HG005,HG006,HG007,	FALSE	FALSE	LINC01194,	lncRNA,
chr5:15109863	SEP	HG003,HG004,HG005,HG007,	FALSE	FALSE	LINC02149,	lncRNA,	Microsatellite,
chr5:17569993	SEP	HG002,HG003,HG005,	FALSE	FALSE			Unknown,
chr5:19851478	SEP	HG002,HG004,HG007,	FALSE	FALSE	CDH18,	protein_coding,
chr5:19851604	SEP	HG002,HG004,HG007,	FALSE	FALSE	CDH18,	protein_coding,	Microsatellite,
chr5:21458150	SEP	HG002,HG003,HG004,HG007,	FALSE	FALSE	GUSBP1,	transcribed_unprocessed_pseudogene,
chr5:21489627	SEP	HG002,HG003,	FALSE	FALSE	GUSBP1,AC138951.1,	transcribed_unprocessed_pseudogene,
chr5:21563917	SEP	HG002,	FALSE	FALSE	GUSBP1,	transcribed_unprocessed_pseudogene,
chr5:22981382	SEP	HG002,HG003,HG004,HG006,HG007,	FALSE	FALSE
chr5:33057421	SEP	HG005,HG006,	FALSE	FALSE	AC010343.3,	lncRNA,	Low_complexity,
chr5:39081676	SEP	HG002,HG003,HG004,HG005,HG006,	FALSE	FALSE	OSMR-AS1,	lncRNA,	Microsatellite,
chr5:42883811	SEP	HG002,HG003,HG004,HG005,HG006,	FALSE	FALSE	GHR,	protein_coding,	LTR,
chr5:46661029	SEP	HG002,HG003,HG006,HG007,	FALSE	FALSE			Satellite,
chr5:46662634	SEP	HG002,HG003,HG006,	FALSE	FALSE			Satellite,
chr5:49406164	SEP	HG003,HG004,	TRUE	FALSE			Satellite,
chr5:49469773	SEP	HG004,HG006,HG007,	TRUE	FALSE			Satellite,
chr5:49598271	SEP	HG004,	FALSE	FALSE
chr5:49844381	SEP	HG007,	FALSE	FALSE			Microsatellite,
chr5:49989411	SEP	HG003,HG004,HG007,	FALSE	FALSE			Microsatellite,
chr5:58856420	SEP	HG002,HG003,	FALSE	FALSE
chr5:61524315	SEP	HG003,HG004,HG006,	FALSE	FALSE
chr5:62099782	SEP	HG002,HG004,HG005,HG006,	FALSE	FALSE	LINC02057,	lncRNA,	Microsatellite,
chr5:67900987	SEP	HG004,HG005,HG006,HG007,	FALSE	FALSE	MAST4,	protein_coding,	Microsatellite,
chr5:78426620	SEP	HG003,HG006,HG007,	FALSE	FALSE	AC108482.1,	lncRNA,	SINE,
chr5:87302415	SEP	HG002,HG003,HG004,HG005,HG006,HG007,	FALSE	FALSE
chr5:94066016	SEP	HG002,HG003,HG004,HG006,	FALSE	FALSE	NR2F1-AS1,	lncRNA,	Microsatellite,
chr5:97132452	SEP	HG002,HG003,HG005,	FALSE	FALSE	CAST,	protein_coding,
chr5:100005017	SEP	HG004,HG005,	FALSE	FALSE			LINE,
chr5:100021877	SEP	HG002,HG003,HG005,HG006,HG007,	FALSE	FALSE	AC113385.2,	unprocessed_pseudogene,
chr5:101186557	SEP	HG003,HG004,HG007,	FALSE	FALSE			Microsatellite,
chr5:107493638	SEP	HG003,HG005,	FALSE	FALSE	LINC01950,	lncRNA,
chr5:111336474	SEP	HG006,	FALSE	FALSE			LTR,
chr5:120565068	SEP	HG003,HG004,	FALSE	FALSE
chr5:131319044	SEP	HG006,HG007,	FALSE	FALSE	AC006525.1,	lncRNA,	Microsatellite,
chr5:156580622	SEP	HG002,HG003,HG004,HG005,HG006,HG007,	FALSE	FALSE	SGCD,	protein_coding,
chr5:158834074	SEP	HG002,HG003,HG005,HG006,HG007,	FALSE	FALSE			Microsatellite,
chr5:158834236	SEP	HG003,HG005,HG006,	FALSE	FALSE			Microsatellite,
chr5:164773122	SEP	HG002,HG003,HG004,	FALSE	FALSE			LINE,
chr5:164773428	SEP	HG004,HG005,	FALSE	FALSE
chr5:175284169	SEP	HG003,HG004,	FALSE	FALSE			LINE,
chr5:179552888	SEP	HG003,HG005,HG006,	FALSE	FALSE
chr5:180857476	SEP	HG002,HG003,HG005,HG006,HG007,	FALSE	FALSE	MSTRG.4740,	protein_coding,	SINE,
chr5:180857733	SEP	HG002,HG003,HG004,HG005,HG007,	FALSE	FALSE	MSTRG.4740,	protein_coding,	SINE,
chr5:182043999	SEP	HG002,HG003,HG004,HG005,	FALSE	TRUE			Microsatellite,
chr5:182044723	SEP	HG002,HG006,	FALSE	TRUE			Microsatellite,
chr5:182045435	SEP	HG002,HG003,HG004,HG006,HG007,	FALSE	TRUE			Microsatellite,
chr6:9048330	SEP	HG004,HG007,	FALSE	FALSE	HULC,	lncRNA,	LTR,
chr6:9048593	SEP	HG004,HG007,	FALSE	FALSE	HULC,	lncRNA,	LTR,
chr6:10153783	SEP	HG002,HG003,HG004,HG005,HG006,HG007,	FALSE	FALSE			Low_complexity,
chr6:14395909	SEP	HG005,HG006,HG007,	FALSE	FALSE
chr6:15971877	SEP	HG002,HG003,HG004,HG005,HG006,HG007,	FALSE	FALSE			Microsatellite,
chr6:23616801	SEP	HG003,HG006,	FALSE	FALSE
chr6:24197541	SEP	HG002,HG003,HG004,HG005,HG007,	FALSE	FALSE	DCDC2,	protein_coding,	SINE,
chr6:26618203	SEP	HG002,HG004,HG006,	FALSE	FALSE
chr6:31177369	SEP	HG002,HG004,HG005,	FALSE	FALSE	HLA-B,	protein_coding,	LTR,
chr6:32335904	SEP	HG003,HG006,	FALSE	FALSE
chr6:32880301	SEP	HG005,HG006,HG007,	FALSE	FALSE			Retroposon,
chr6:34556106	SEP	HG003,HG004,	FALSE	FALSE
chr6:35481727	SEP	HG002,HG003,HG004,HG005,HG007,	FALSE	FALSE	FKBP5,	protein_coding,
chr6:37332454	SEP	HG004,HG006,	FALSE	FALSE	LINC02520,	lncRNA,	Microsatellite,
chr6:37523371	SEP	HG003,HG004,HG007,	FALSE	FALSE	MDGA1,	protein_coding,
chr6:50709876	SEP	HG002,HG004,	FALSE	FALSE			LINE,
chr6:50710041	SEP	HG002,HG004,	FALSE	FALSE
chr6:61029740	SEP	HG002,HG003,	TRUE	FALSE			Satellite,
chr6:61068541	SEP	HG002,HG004,	FALSE	FALSE			Satellite,
chr6:61246598	SEP	HG002,HG003,HG004,	FALSE	FALSE			Satellite,
chr6:61591871	SEP	HG003,HG004,HG005,	FALSE	FALSE	AC244258.1,	transcribed_unprocessed_pseudogene,
chr6:66906315	SEP	HG002,HG004,	FALSE	FALSE			Microsatellite,
chr6:67489333	SEP	HG003,HG004,HG005,HG006,	FALSE	FALSE
chr6:69455090	SEP	HG003,HG004,HG005,HG006,HG007,	FALSE	FALSE	LINC02549,	lncRNA,	LINE,
chr6:69461336	SEP	HG002,HG003,HG004,HG005,HG006,	FALSE	FALSE	LINC02549,	lncRNA,	LINE,
chr6:87130965	SEP	HG002,HG003,HG004,HG006,HG007,	FALSE	FALSE
chr6:101782527	SEP	HG002,HG003,HG007,	FALSE	FALSE	ASCC3,	protein_coding,
chr6:101782707	SEP	HG002,HG003,HG007,	FALSE	FALSE	ASCC3,	protein_coding,	SINE,
chr6:107658513	SEP	HG002,HG004,HG007,	FALSE	FALSE	CRYBG1,	protein_coding,	LTR,
chr6:115086982	SEP	HG002,HG004,HG005,	FALSE	FALSE
chr6:133077704	SEP	HG004,HG007,	FALSE	FALSE	ENPP1,	protein_coding,
chr6:140469891	SEP	HG002,HG003,HG004,HG005,HG006,	FALSE	FALSE	AL592429.2,TXLNB,	lncRNA,protein_coding,
chr6:140470542	SEP	HG002,HG003,HG004,HG005,HG006,HG007,	FALSE	FALSE	AL592429.2,TXLNB,	lncRNA,protein_coding,	DNA,
chr6:159016194	SEP	HG002,HG004,HG005,	FALSE	FALSE	SNX9,	protein_coding,
chr6:159020003	SEP	HG004,	FALSE	FALSE	SNX9,	protein_coding,	Microsatellite,
chr6:159020200	SEP	HG002,HG003,HG005,	FALSE	FALSE	SNX9,	protein_coding,	Microsatellite,
chr6:167656837	SEP	HG002,HG004,HG007,	FALSE	FALSE
chr6:168458802	SEP	HG002,HG003,HG005,HG006,HG007,	FALSE	FALSE	Z94721.2,CEP43,	lncRNA,protein_coding,	LINE,
chr6:169583755	SEP	HG005,HG007,	FALSE	FALSE	AL606970.2,	lncRNA,
chr7:1011779	SEP	HG003,HG004,HG005,	FALSE	FALSE	COX19,ADAP1,	protein_coding,	Microsatellite,
chr7:1232102	SEP	HG003,HG005,HG006,	FALSE	FALSE	C7orf50,	protein_coding,	SINE,
chr7:1238952	SEP	HG002,HG007,	FALSE	FALSE	C7orf50,	protein_coding,	Microsatellite,
chr7:1391953	SEP	HG005,HG006,HG007,	FALSE	FALSE			Microsatellite,
chr7:3274697	SEP	HG004,HG005,HG006,HG007,	FALSE	FALSE	AC073316.1,	lncRNA,	LTR,
chr7:3274828	SEP	HG004,HG005,HG006,HG007,	FALSE	FALSE	AC073316.1,	lncRNA,	LTR,
chr7:4237422	SEP	HG002,HG003,HG005,HG007,	FALSE	FALSE	SDK1,	protein_coding,	LINE,
chr7:4662025	SEP	HG002,HG004,HG006,	FALSE	FALSE			LINE,
chr7:4708046	SEP	HG002,HG004,	FALSE	FALSE	ERVK-28,	lncRNA,	LTR,
chr7:4709011	SEP	HG002,HG005,HG006,	FALSE	FALSE	ERVK-28,	lncRNA,	Retroposon,
chr7:12290990	SEP	HG004,HG005,HG007,	FALSE	FALSE			SINE,
chr7:14343417	SEP	HG003,HG004,	FALSE	FALSE	DGKB,	protein_coding,	LINE,
chr7:38388570	SEP	HG002,	FALSE	FALSE	TRGC2,	TR_C_gene,
chr7:38413202	SEP	HG003,HG004,HG005,HG006,	FALSE	FALSE
chr7:41048212	SEP	HG006,HG007,	FALSE	FALSE
chr7:48776229	SEP	HG003,HG006,HG007,	FALSE	FALSE	ABCA13,	protein_coding,
chr7:54379778	SEP	HG003,HG006,	FALSE	FALSE	AC092848.2,	lncRNA,	LINE,
chr7:55923306	SEP	HG006,HG007,	FALSE	FALSE			SINE,
chr7:56365402	SEP	HG004,HG005,HG006,HG007,	FALSE	FALSE			Microsatellite,
chr7:56365591	SEP	HG002,HG003,HG004,HG005,HG006,HG007,	FALSE	FALSE			Microsatellite,
chr7:56365912	SEP	HG003,HG004,HG006,	FALSE	FALSE			Microsatellite,
chr7:58515209	SEP	HG003,HG004,	FALSE	FALSE			Microsatellite,
chr7:58739833	SEP	HG005,HG007,	FALSE	FALSE			Microsatellite,
chr7:58995531	SEP	HG002,HG004,	FALSE	FALSE
chr7:59037557	SEP	HG003,	FALSE	FALSE			Microsatellite,
chr7:59063911	SEP	HG002,HG004,	FALSE	FALSE			Satellite,
chr7:59172111	SEP	HG003,HG004,HG006,	FALSE	FALSE			Satellite,
chr7:60047022	SEP	HG005,HG006,	FALSE	FALSE			Satellite,
chr7:60619749	SEP	HG002,	TRUE	FALSE			Satellite,
chr7:60993092	SEP	HG002,HG004,HG005,	TRUE	FALSE			Satellite,
chr7:61673708	SEP	HG002,HG003,	TRUE	FALSE			Satellite,
chr7:62621789	SEP	HG004,	TRUE	FALSE			Satellite,
chr7:63692737	SEP	HG002,HG003,	TRUE	FALSE			Satellite,
chr7:63741631	SEP	HG005,HG006,	FALSE	FALSE
chr7:72096078	SEP	HG003,HG004,	FALSE	FALSE
chr7:77806885	SEP	HG002,HG003,HG006,	FALSE	FALSE			LTR,
chr7:78286127	SEP	HG003,HG005,	FALSE	FALSE	DTX2P1-UPK3BP1-PMS2P11,	lncRNA,
chr7:91431527	SEP	HG003,HG005,HG006,HG007,	FALSE	FALSE	STEAP2-AS1,STEAP2,	lncRNA,protein_coding,
chr7:102228110	SEP	HG003,HG004,HG007,	FALSE	FALSE	MUC3A,	protein_coding,
chr7:102737065	SEP	HG004,HG005,	FALSE	FALSE	COL26A1,	protein_coding,	SINE,
chr7:103797866	SEP	HG002,HG004,	FALSE	FALSE	RASA4B,	protein_coding,	LTR,
chr7:103953514	SEP	HG003,HG004,HG005,	FALSE	FALSE			SINE,
chr7:103953796	SEP	HG002,HG003,HG004,HG005,HG007,	FALSE	FALSE			SINE,
chr7:111866711	SEP	HG002,HG003,HG004,HG005,HG006,HG007,	FALSE	FALSE
chr7:123603977	SEP	HG002,HG003,HG004,HG005,HG006,HG007,	FALSE	FALSE			Microsatellite,
chr7:126381551	SEP	HG002,HG003,HG004,HG005,HG006,HG007,	FALSE	FALSE	POT1-AS1,	lncRNA,	LTR,
chr7:127723074	SEP	HG002,HG003,HG004,HG005,HG006,HG007,	FALSE	FALSE	AC000372.1,	lncRNA,
chr7:132082014	SEP	HG003,HG004,HG005,HG006,	FALSE	FALSE			LINE,
chr7:135421684	SEP	HG002,HG004,HG006,HG007,	FALSE	FALSE
chr7:144009872	SEP	HG002,HG005,HG007,	FALSE	FALSE			LINE,
chr7:145467424	SEP	HG002,HG003,HG004,HG005,HG007,	FALSE	FALSE	ARHGEF35,	protein_coding,
chr7:145478098	SEP	HG002,HG003,HG004,HG005,HG006,HG007,	FALSE	FALSE	OR2A9P,ARHGEF35-AS1,	transcribed_unprocessed_pseudogene,lncRNA,
chr7:145519608	SEP	HG003,HG004,HG005,HG006,HG007,	FALSE	FALSE	OR2A1-AS1,AC074386.1,ARHGEF35-AS1,	lncRNA,
chr7:149511464	SEP	HG002,HG003,HG005,HG006,	FALSE	FALSE	CNTNAP2,	protein_coding,
chr7:151199269	SEP	HG002,HG004,	FALSE	FALSE
chr7:158966063	SEP	HG005,HG006,HG007,	FALSE	FALSE	PTPRN2,	protein_coding,
chr7:159935441	SEP	HG002,HG003,HG004,HG005,HG006,HG007,	FALSE	FALSE			LTR,
chr7:160563768	SEP	HG004,HG005,HG006,HG007,	FALSE	FALSE			Satellite,
chr7:160566180	SEP	HG002,HG003,HG004,HG005,HG006,HG007,	FALSE	TRUE			Microsatellite,
chr7:160566556	SEP	HG003,HG006,HG007,	FALSE	TRUE			Microsatellite,
chr8:2527	SEP	HG005,HG006,HG007,	FALSE	FALSE			Satellite,
chr8:441775	SEP	HG002,HG003,HG004,	FALSE	FALSE	ERICH1,	protein_coding,
chr8:1624173	SEP	HG003,HG005,HG006,HG007,	FALSE	FALSE	ARHGEF10,KBTBD11-OT1,	protein_coding,
chr8:1668777	SEP	HG002,HG004,HG005,	FALSE	FALSE	ARHGEF10,KBTBD11-OT1,	protein_coding,
chr8:1969839	SEP	HG004,	FALSE	FALSE
chr8:2015965	SEP	HG002,HG003,HG004,HG006,	FALSE	FALSE			LINE,
chr8:2086077	SEP	HG002,HG003,HG004,HG005,HG007,	FALSE	FALSE
chr8:2091998	SEP	HG003,HG004,	FALSE	FALSE			LINE,
chr8:2172874	SEP	HG002,HG003,HG004,HG005,HG006,HG007,	FALSE	FALSE
chr8:4020682	SEP	HG002,HG006,HG007,	FALSE	FALSE	CSMD1,	protein_coding,
chr8:4065576	SEP	HG002,HG004,HG006,HG007,	FALSE	FALSE	CSMD1,	protein_coding,
chr8:5725217	SEP	HG002,HG007,	FALSE	FALSE
chr8:8350988	SEP	HG002,HG004,HG006,HG007,	FALSE	FALSE	FAM167A-AS1,	lncRNA,
chr8:13846223	SEP	HG003,HG005,HG007,	FALSE	FALSE	DLC1,	protein_coding,	Microsatellite,
chr8:13935522	SEP	HG003,HG005,	FALSE	FALSE
chr8:25129309	SEP	HG004,HG005,HG006,	FALSE	FALSE	AC120193.1,	lncRNA,	Microsatellite,
chr8:25129694	SEP	HG004,HG005,HG007,	FALSE	FALSE	AC120193.1,	lncRNA,	Microsatellite,
chr8:25953101	SEP	HG002,HG003,HG004,HG005,HG007,	FALSE	FALSE	AC009623.1,	lncRNA,	Microsatellite,
chr8:41195506	SEP	HG002,HG003,HG004,HG005,	FALSE	FALSE			SINE,
chr8:42790747	SEP	HG002,HG003,HG004,HG005,HG006,HG007,	FALSE	FALSE	MSTRG.5409,	protein_coding,
chr8:50499527	SEP	HG002,HG003,HG004,HG005,HG006,HG007,	FALSE	FALSE	SNTG1,	protein_coding,	SINE,
chr8:61637054	SEP	HG004,HG005,HG007,	FALSE	FALSE	CLVS1,	protein_coding,
chr8:64974625	SEP	HG003,HG004,HG006,	FALSE	FALSE
chr8:72546369	SEP	HG002,HG004,HG005,	FALSE	FALSE	MSC-AS1,	lncRNA,	LINE,
chr8:82274011	SEP	HG003,HG004,HG006,HG007,	FALSE	FALSE	LINC02235,SNX16,	lncRNA,protein_coding,
chr8:83520354	SEP	HG002,HG004,HG006,HG007,	FALSE	FALSE			Microsatellite,
chr8:86080753	SEP	HG003,HG004,	FALSE	FALSE			SINE,
chr8:98712670	SEP	HG004,HG005,HG007,	FALSE	FALSE			SINE,
chr8:98712959	SEP	HG004,HG005,HG007,	FALSE	FALSE
chr8:107004532	SEP	HG002,HG003,HG005,HG007,	FALSE	FALSE	ZFPM2-AS1,	lncRNA,	Microsatellite,
chr8:107004773	SEP	HG002,HG003,HG007,	FALSE	FALSE	ZFPM2-AS1,	lncRNA,	Microsatellite,
chr8:109999308	SEP	HG002,HG003,HG004,HG005,HG006,HG007,	FALSE	FALSE			Microsatellite,
chr8:112410088	SEP	HG002,HG004,HG005,HG006,HG007,	FALSE	FALSE
chr8:129009187	SEP	HG002,HG003,HG004,	FALSE	FALSE	PVT1,	lncRNA,
chr8:130871777	SEP	HG006,HG007,	FALSE	FALSE
chr8:131965718	SEP	HG002,HG003,HG004,HG005,HG006,	FALSE	FALSE	ADCY8,	protein_coding,
chr8:134031599	SEP	HG002,HG003,HG004,HG006,	FALSE	FALSE	TG,	protein_coding,	LTR,
chr8:136556731	SEP	HG003,HG004,HG005,	FALSE	FALSE			Low_complexity,
chr8:137267789	SEP	HG002,HG003,HG004,HG005,HG006,HG007,	FALSE	FALSE	LINC02055,	lncRNA,	LTR,
chr8:137502470	SEP	HG003,HG005,HG007,	FALSE	FALSE	LINC02055,	lncRNA,	LTR,
chr8:142323618	SEP	HG002,HG003,	FALSE	FALSE			Microsatellite,
chr8:142324244	SEP	HG002,HG006,HG007,	FALSE	FALSE			Microsatellite,
chr8:143413624	SEP	HG002,HG003,	FALSE	FALSE	TSNARE1,	protein_coding,	Microsatellite,
chr8:144363648	SEP	HG003,HG004,HG005,HG007,	FALSE	FALSE
chr8:144904872	SEP	HG002,HG003,HG004,	FALSE	FALSE	IQANK1,	protein_coding,
chr8:144906079	SEP	HG002,HG003,HG004,	FALSE	FALSE	IQANK1,	protein_coding,	SINE,
chr8:145016337	SEP	HG002,HG003,HG004,HG005,	FALSE	FALSE	EPPK1,	protein_coding,
chr8:145017956	SEP	HG005,HG006,	FALSE	FALSE	EPPK1,	protein_coding,
chr8:145019532	SEP	HG006,	FALSE	FALSE	EPPK1,	protein_coding,
chr8:145020088	SEP	HG006,	FALSE	FALSE	EPPK1,	protein_coding,
chr8:145021728	SEP	HG005,HG006,	FALSE	FALSE	EPPK1,	protein_coding,
chr8:145023283	SEP	HG002,HG003,HG005,	FALSE	FALSE	EPPK1,	protein_coding,
chr8:146254006	SEP	HG002,HG003,HG004,HG005,HG007,	FALSE	FALSE			LINE,
chr9:2812	SEP	HG002,HG007,	FALSE	TRUE			Microsatellite,
chr9:3256	SEP	HG002,HG005,HG007,	FALSE	TRUE			Microsatellite,
chr9:3668	SEP	HG002,HG005,HG007,	FALSE	TRUE			Satellite,
chr9:6705239	SEP	HG002,HG003,HG004,HG006,HG007,	FALSE	FALSE			SINE,
chr9:6705536	SEP	HG002,HG003,HG004,HG005,HG006,HG007,	FALSE	FALSE			SINE,
chr9:20579698	SEP	HG002,HG003,HG004,HG005,HG006,HG007,	FALSE	FALSE	MLLT3,	protein_coding,
chr9:20579858	SEP	HG002,HG003,HG004,HG005,HG006,HG007,	FALSE	FALSE	MLLT3,	protein_coding,	Microsatellite,
chr9:22510931	SEP	HG003,HG004,HG005,HG006,HG007,	FALSE	FALSE			LINE,
chr9:31446718	SEP	HG004,HG005,HG007,	FALSE	FALSE			SINE,
chr9:36535641	SEP	HG004,HG005,HG007,	FALSE	FALSE
chr9:39733978	SEP	HG003,HG006,HG007,	FALSE	FALSE
chr9:39734108	SEP	HG003,HG006,HG007,	FALSE	FALSE			Microsatellite,
chr9:42421612	SEP	HG003,HG007,	FALSE	FALSE			Satellite,
chr9:44976296	SEP	HG003,HG005,HG006,	TRUE	FALSE			Satellite,
chr9:45134213	SEP	HG004,	TRUE	FALSE			Satellite,
chr9:45447861	SEP	HG002,HG003,	TRUE	FALSE			Satellite,
chr9:45487103	SEP	HG002,HG003,HG004,	TRUE	FALSE			Satellite,
chr9:45867057	SEP	HG002,	TRUE	FALSE			Satellite,
chr9:46735796	SEP	HG002,HG004,	TRUE	FALSE			Satellite,
chr9:47558691	SEP	HG003,HG004,HG007,	TRUE	FALSE			Satellite,
chr9:48543653	SEP	HG002,HG004,	FALSE	FALSE			Microsatellite,
chr9:48557065	SEP	HG003,HG006,HG007,	FALSE	FALSE			Microsatellite,
chr9:48706343	SEP	HG003,HG007,	FALSE	FALSE
chr9:48714679	SEP	HG002,HG003,HG004,HG005,HG006,	FALSE	FALSE			Microsatellite,
chr9:48723435	SEP	HG002,HG003,HG004,HG006,HG007,	FALSE	FALSE			Microsatellite,
chr9:48793483	SEP	HG004,	FALSE	FALSE			Microsatellite,
chr9:48808265	SEP	HG003,	FALSE	FALSE			Microsatellite,
chr9:49188458	SEP	HG002,HG004,HG005,HG006,	FALSE	FALSE			Microsatellite,
chr9:49219012	SEP	HG002,HG006,	FALSE	FALSE			Microsatellite,
chr9:49219990	SEP	HG002,HG003,HG004,	FALSE	FALSE			Microsatellite,
chr9:49220280	SEP	HG002,HG004,	FALSE	FALSE			Microsatellite,
chr9:49283357	SEP	HG003,HG005,HG006,	FALSE	FALSE			Microsatellite,
chr9:49294974	SEP	HG002,HG004,	FALSE	FALSE			Microsatellite,
chr9:49310265	SEP	HG006,	FALSE	FALSE			Microsatellite,
chr9:49310877	SEP	HG002,HG004,	FALSE	FALSE			Microsatellite,
chr9:49311070	SEP	HG004,	FALSE	FALSE			Microsatellite,
chr9:49358041	SEP	HG005,HG006,	FALSE	FALSE			Microsatellite,
chr9:49414481	SEP	HG002,HG003,HG004,	FALSE	FALSE			Microsatellite,
chr9:49416345	SEP	HG003,HG004,	FALSE	FALSE			Microsatellite,
chr9:49526542	SEP	HG004,HG005,HG006,	FALSE	FALSE			Microsatellite,
chr9:49692325	SEP	HG002,HG004,HG005,	FALSE	FALSE			Microsatellite,
chr9:49710364	SEP	HG002,HG006,	FALSE	FALSE			Microsatellite,
chr9:49755512	SEP	HG002,HG004,HG006,HG007,	FALSE	FALSE			Microsatellite,
chr9:49795151	SEP	HG002,HG004,	FALSE	FALSE			Microsatellite,
chr9:49823398	SEP	HG005,HG006,	FALSE	FALSE			Satellite,
chr9:50516186	SEP	HG002,HG003,HG004,	FALSE	FALSE			Satellite,
chr9:50797778	SEP	HG005,HG006,	FALSE	FALSE			Microsatellite,
chr9:50851290	SEP	HG003,HG006,	FALSE	FALSE			Microsatellite,
chr9:51348178	SEP	HG002,HG003,HG006,	FALSE	FALSE			Microsatellite,
chr9:51384694	SEP	HG003,HG005,	FALSE	FALSE			Microsatellite,
chr9:51817332	SEP	HG002,	FALSE	FALSE			Microsatellite,
chr9:52234784	SEP	HG002,HG003,	FALSE	FALSE			Satellite,
chr9:64337201	SEP	HG005,HG006,	FALSE	FALSE			Satellite,
chr9:64576702	SEP	HG006,	FALSE	FALSE			Microsatellite,
chr9:64598176	SEP	HG005,HG006,	FALSE	FALSE			Microsatellite,
chr9:64739403	SEP	HG005,HG006,	FALSE	FALSE			Satellite,
chr9:65149974	SEP	HG002,HG005,	FALSE	FALSE			Microsatellite,
chr9:66199404	SEP	HG002,HG003,HG006,	FALSE	FALSE			Microsatellite,
chr9:71389268	SEP	HG005,HG006,	FALSE	FALSE			Microsatellite,
chr9:71632767	SEP	HG004,HG007,	FALSE	FALSE			Microsatellite,
chr9:71651726	SEP	HG002,HG003,HG005,	FALSE	FALSE			Microsatellite,
chr9:71718392	SEP	HG002,HG004,HG007,	FALSE	FALSE			Microsatellite,
chr9:71793895	SEP	HG003,	FALSE	FALSE			Microsatellite,
chr9:71832599	SEP	HG005,HG006,	FALSE	FALSE			Microsatellite,
chr9:71980719	SEP	HG002,HG003,HG006,	FALSE	FALSE			Microsatellite,
chr9:72206675	SEP	HG002,HG003,HG005,HG006,	FALSE	FALSE			Microsatellite,
chr9:72222176	SEP	HG005,HG006,	FALSE	FALSE			Microsatellite,
chr9:72246087	SEP	HG005,HG006,	FALSE	FALSE			Microsatellite,
chr9:72298171	SEP	HG003,HG005,HG006,	FALSE	FALSE			Microsatellite,
chr9:72334949	SEP	HG004,HG006,	FALSE	FALSE			Microsatellite,
chr9:72346124	SEP	HG002,HG005,HG006,	FALSE	FALSE			Microsatellite,
chr9:72355516	SEP	HG002,HG005,	FALSE	FALSE			Microsatellite,
chr9:72360616	SEP	HG002,	FALSE	FALSE			Microsatellite,
chr9:72430047	SEP	HG005,HG006,	FALSE	FALSE			Satellite,
chr9:72526078	SEP	HG005,HG006,	FALSE	FALSE			Microsatellite,
chr9:72585618	SEP	HG005,HG006,	FALSE	FALSE			Microsatellite,
chr9:72909613	SEP	HG002,HG005,HG007,	FALSE	FALSE			Microsatellite,
chr9:72919208	SEP	HG002,HG004,HG005,HG006,	FALSE	FALSE
chr9:72951416	SEP	HG005,HG006,	FALSE	FALSE			Microsatellite,
chr9:72956086	SEP	HG002,HG004,	FALSE	FALSE			Microsatellite,
chr9:73047650	SEP	HG002,HG003,HG004,HG005,HG006,	FALSE	FALSE			Satellite,
chr9:73218719	SEP	HG002,HG003,	FALSE	FALSE			Microsatellite,
chr9:73227791	SEP	HG002,HG003,HG007,	FALSE	FALSE			Microsatellite,
chr9:73415180	SEP	HG003,HG004,	FALSE	FALSE			Microsatellite,
chr9:73421054	SEP	HG005,HG006,HG007,	FALSE	FALSE			Microsatellite,
chr9:73519148	SEP	HG002,HG005,	FALSE	FALSE			Microsatellite,
chr9:73534981	SEP	HG005,HG007,	FALSE	FALSE			Microsatellite,
chr9:73633968	SEP	HG002,HG004,	FALSE	FALSE			Microsatellite,
chr9:73795086	SEP	HG002,HG007,	FALSE	FALSE			Microsatellite,
chr9:73900746	SEP	HG004,HG006,	FALSE	FALSE			Microsatellite,
chr9:73937460	SEP	HG002,HG006,HG007,	FALSE	FALSE			Microsatellite,
chr9:74021420	SEP	HG005,HG006,	FALSE	FALSE			Microsatellite,
chr9:74064255	SEP	HG005,HG006,	FALSE	FALSE			Microsatellite,
chr9:74095055	SEP	HG002,HG004,	FALSE	FALSE			Microsatellite,
chr9:74121515	SEP	HG002,HG003,HG004,	FALSE	FALSE			Microsatellite,
chr9:74134537	SEP	HG002,HG003,	FALSE	FALSE			Microsatellite,
chr9:74185804	SEP	HG003,HG004,	FALSE	FALSE			Microsatellite,
chr9:74572511	SEP	HG002,HG004,HG005,	FALSE	FALSE			Microsatellite,
chr9:74596393	SEP	HG002,HG003,HG005,HG006,	FALSE	FALSE			Microsatellite,
chr9:74635286	SEP	HG002,HG003,	FALSE	FALSE			Satellite,
chr9:74933029	SEP	HG002,HG004,HG005,	FALSE	FALSE			Microsatellite,
chr9:74970215	SEP	HG002,	FALSE	FALSE			Microsatellite,
chr9:75017612	SEP	HG005,HG006,	FALSE	FALSE			Microsatellite,
chr9:75034694	SEP	HG002,HG004,HG006,	FALSE	FALSE			Microsatellite,
chr9:75200109	SEP	HG005,HG006,HG007,	FALSE	FALSE			Satellite,
chr9:75381023	SEP	HG002,	FALSE	FALSE			Microsatellite,
chr9:75409349	SEP	HG002,HG003,HG006,	FALSE	FALSE			Microsatellite,
chr9:75425892	SEP	HG004,HG005,HG007,	FALSE	FALSE			Microsatellite,
chr9:75538367	SEP	HG002,HG003,	FALSE	FALSE			Microsatellite,
chr9:75590556	SEP	HG002,HG004,	FALSE	FALSE			Satellite,
chr9:75638211	SEP	HG002,	FALSE	FALSE			Satellite,
chr9:75682220	SEP	HG002,HG004,HG006,	FALSE	FALSE
chr9:75777898	SEP	HG002,HG004,HG006,HG007,	FALSE	FALSE			Microsatellite,
chr9:75792135	SEP	HG002,HG003,HG005,HG006,	FALSE	FALSE			Microsatellite,
chr9:75960342	SEP	HG002,HG005,	FALSE	FALSE			Microsatellite,
chr9:75987823	SEP	HG002,HG003,HG005,	FALSE	FALSE			Microsatellite,
chr9:76118149	SEP	HG003,HG004,	FALSE	FALSE			Microsatellite,
chr9:76190983	SEP	HG002,HG003,	FALSE	FALSE			Microsatellite,
chr9:76227212	SEP	HG002,HG004,	FALSE	FALSE			Microsatellite,
chr9:76267335	SEP	HG005,HG006,	FALSE	FALSE			Microsatellite,
chr9:76302007	SEP	HG002,HG005,HG007,	FALSE	FALSE			Satellite,
chr9:78426421	SEP	HG002,HG007,	FALSE	FALSE			Microsatellite,
chr9:81296579	SEP	HG002,HG003,HG005,HG006,HG007,	FALSE	FALSE	TJP2,AL358113.1,	protein_coding,
chr9:100354187	SEP	HG002,HG003,HG004,HG005,HG006,	FALSE	FALSE			SINE,
chr9:113530887	SEP	HG002,HG003,	FALSE	FALSE	BAAT,	protein_coding,
chr9:117262218	SEP	HG003,HG005,HG006,	FALSE	FALSE	AL591506.1,	lncRNA,
chr9:126910530	SEP	HG004,	FALSE	FALSE			LTR,
chr9:130152488	SEP	HG004,HG005,	FALSE	FALSE	AL160272.2,	protein_coding,	LTR,
chr9:140856855	SEP	HG002,HG005,HG006,	FALSE	FALSE	VTI1BP4,WDR34,	processed_pseudogene,protein_coding,	SINE,
chr9:141443584	SEP	HG003,HG005,HG007,	FALSE	FALSE	AL158151.1,AL158151.3,	lncRNA,protein_coding,	SINE,
chr9:141467947	SEP	HG004,HG006,HG007,	FALSE	FALSE			SINE,
chr9:141658744	SEP	HG002,HG003,HG004,HG007,	FALSE	FALSE			Microsatellite,
chr9:142539568	SEP	HG002,HG003,HG004,HG005,HG006,HG007,	FALSE	FALSE	HMCN2,	protein_coding,
chr9:145297977	SEP	HG002,HG003,HG007,	FALSE	FALSE	CELP,	transcribed_unprocessed_pseudogene,
chr9:149756475	SEP	HG002,HG003,HG004,HG005,HG006,HG007,	FALSE	FALSE	PNPLA7,	protein_coding,	Low_complexity,
chr9:149756757	SEP	HG002,HG003,HG004,HG005,HG006,HG007,	FALSE	FALSE	PNPLA7,	protein_coding,	Low_complexity,
chrM:8141	SEP	HG002,HG003,HG004,	FALSE	FALSE	MTATP6P1,MT-ATP6,	unprocessed_pseudogene,protein_coding,
chrM:8351	SEP	HG002,HG004,	FALSE	FALSE	MTATP6P1,MT-ATP6,	unprocessed_pseudogene,protein_coding,
chrM:8691	SEP	HG002,	FALSE	FALSE	MTCO3P12,MT-CO3,	unprocessed_pseudogene,protein_coding,
chrM:12380	SEP	HG002,	FALSE	FALSE	MT-ND5,	protein_coding,
chrM:13232	SEP	HG002,HG003,HG004,HG006,	FALSE	FALSE	MT-ND5,	protein_coding,
chrM:14792	SEP	HG002,HG003,HG004,HG005,	FALSE	FALSE	MT-CYB,	protein_coding,
chrM:15229	SEP	HG002,HG003,HG005,	FALSE	FALSE	MT-CYB,	protein_coding,
chrX:1467	SEP	HG002,HG003,HG004,HG006,	FALSE	TRUE			Microsatellite,
chrX:1810	SEP	HG002,HG004,	FALSE	TRUE			Microsatellite,
chrX:462179	SEP	HG004,HG007,	FALSE	FALSE			Low_complexity,
chrX:698800	SEP	HG004,HG007,	FALSE	FALSE			SINE,
chrX:1021154	SEP	HG006,HG007,	FALSE	FALSE			Microsatellite,
chrX:1021779	SEP	HG005,HG007,	FALSE	FALSE			Microsatellite,
chrX:1307344	SEP	HG002,HG004,HG005,HG007,	FALSE	FALSE	P2RY8,	protein_coding,	SINE,
chrX:2955515	SEP	HG003,HG006,	FALSE	FALSE	MXRA5,	protein_coding,	Microsatellite,
chrX:3440662	SEP	HG003,HG007,	FALSE	FALSE	BX890604.2,BX842570.1,	lncRNA,	LINE,
chrX:3786706	SEP	HG003,HG005,	FALSE	FALSE
chrX:3859543	SEP	HG002,HG004,HG006,HG007,	FALSE	FALSE			Low_complexity,
chrX:3859749	SEP	HG002,HG004,HG006,HG007,	FALSE	FALSE			Low_complexity,
chrX:4302087	SEP	HG003,HG005,HG006,	FALSE	FALSE			Microsatellite,
chrX:43849873	SEP	HG004,HG006,	FALSE	FALSE
chrX:43850189	SEP	HG002,HG003,HG004,HG006,HG007,	FALSE	FALSE
chrX:44544282	SEP	HG002,HG006,	FALSE	FALSE			Microsatellite,
chrX:44545850	SEP	HG006,HG007,	FALSE	FALSE			Microsatellite,
chrX:44546430	SEP	HG006,HG007,	FALSE	FALSE			Microsatellite,
chrX:45336158	SEP	HG003,HG004,HG005,HG007,	FALSE	FALSE			Microsatellite,
chrX:45337253	SEP	HG002,HG003,HG004,HG005,HG006,HG007,	FALSE	FALSE			LINE,
chrX:47549542	SEP	HG007,	FALSE	FALSE			Retroposon,
chrX:51865638	SEP	HG003,HG006,HG007,	FALSE	FALSE			Microsatellite,
chrX:56081821	SEP	HG002,HG006,	FALSE	FALSE	NBDY,	protein_coding,
chrX:64463158	SEP	HG006,HG007,	FALSE	FALSE	VSIG4,	protein_coding,	Microsatellite,
chrX:64463671	SEP	HG003,HG004,HG006,	FALSE	FALSE	VSIG4,	protein_coding,	Microsatellite,
chrX:64463866	SEP	HG005,HG006,HG007,	FALSE	FALSE	VSIG4,	protein_coding,	Microsatellite,
chrX:64464739	SEP	HG004,HG005,HG006,HG007,	FALSE	FALSE	VSIG4,	protein_coding,	Microsatellite,
chrX:67026159	SEP	HG006,HG007,	FALSE	FALSE			Microsatellite,
chrX:69350755	SEP	HG002,HG003,HG005,	FALSE	FALSE			Microsatellite,
chrX:69351191	SEP	HG002,HG003,HG005,	FALSE	FALSE			Microsatellite,
chrX:76074516	SEP	HG003,HG004,HG005,HG006,HG007,	FALSE	FALSE	ATRX,	protein_coding,	Low_complexity,
chrX:82449804	SEP	HG002,HG005,HG006,HG007,	FALSE	FALSE			Microsatellite,
chrX:100046817	SEP	HG007,	FALSE	FALSE
chrX:100056220	SEP	HG002,HG004,HG005,HG007,	FALSE	FALSE
chrX:104712634	SEP	HG005,HG006,HG007,	FALSE	FALSE
chrX:104721310	SEP	HG006,HG007,	FALSE	FALSE
chrX:107488545	SEP	HG007,	FALSE	FALSE
chrX:107488651	SEP	HG003,HG007,	FALSE	FALSE
chrX:110108167	SEP	HG002,HG003,HG004,HG005,HG006,HG007,	FALSE	FALSE			Microsatellite,
chrX:112867060	SEP	HG002,HG007,	FALSE	FALSE			Microsatellite,
chrX:113127594	SEP	HG002,HG003,HG007,	FALSE	FALSE	HTR2C,	protein_coding,
chrX:114431212	SEP	HG002,HG004,HG007,	FALSE	FALSE			LINE,
chrX:117025655	SEP	HG002,HG004,HG005,HG006,HG007,	FALSE	FALSE	DOCK11,	protein_coding,	Microsatellite,
chrX:118351802	SEP	HG005,HG006,	FALSE	FALSE	RHOXF1P3,	transcribed_unprocessed_pseudogene,	Microsatellite,
chrX:118957420	SEP	HG003,HG004,HG005,HG006,HG007,	FALSE	FALSE			Microsatellite,
chrX:135623875	SEP	HG006,HG007,	FALSE	FALSE
chrX:135624156	SEP	HG006,HG007,	FALSE	FALSE			Microsatellite,
chrX:140339493	SEP	HG003,HG007,	FALSE	FALSE	AL031073.2,	lncRNA,	LINE,
chrX:142730407	SEP	HG002,HG005,HG007,	FALSE	FALSE			Microsatellite,
chrX:142731859	SEP	HG005,HG006,HG007,	FALSE	FALSE			Microsatellite,
chrX:145541479	SEP	HG003,	FALSE	FALSE
chrX:148268890	SEP	HG005,HG007,	FALSE	FALSE	LINC00894,	lncRNA,	Microsatellite,
chrX:152443414	SEP	HG004,HG007,	FALSE	FALSE	TEX28P2,	unprocessed_pseudogene,	LTR,
chrX:152583779	SEP	HG003,HG007,	FALSE	FALSE
chrX:152621409	SEP	HG003,HG007,	FALSE	FALSE
chrX:152845176	SEP	HG002,HG004,HG005,HG006,HG007,	FALSE	FALSE			Microsatellite,
chrX:153245375	SEP	HG004,HG005,HG007,	FALSE	FALSE	F8,	protein_coding,	LTR,
chrX:154257212	SEP	HG002,HG003,HG004,HG005,HG006,	FALSE	TRUE			Microsatellite,
